# Supplementary material for: Promoter Hypermethylation Promotes the Binding of Transcription Factor NFATc1, Triggering Oncogenic Gene Activation in Pancreatic Cancer
Source: Cancers (Basel). 2021 Sep 11;13(18):4569. doi: 10.3390/cancers13184569 (PMC8471171; doi:10.3390/cancers13184569)
Supplement: Supplementary file 1 [file cancers-13-04569-s001.zip]

Archive with 4 entries (4 files):
- Supplementary Table S1.pdf
- Supplementary Table S2.xls
- Supplementary Table S3.xlsx
- Supplementary Table S4.pdf
