# Supplementary material for: Promoter Hypermethylation Promotes the Binding of Transcription Factor NFATc1, Triggering Oncogenic Gene Activation in Pancreatic Cancer
Source: Cancers (Basel). 2021 Sep 11;13(18):4569. doi: 10.3390/cancers13184569 (PMC8471171; doi:10.3390/cancers13184569)
Supplement: Supplementary file 1 [file cancers-13-04569-s001.zip › Supplementary Table S2.xls]

## Sheet: Gene list
Genes exhibiting a change (up or down) in both promoter methylation and transcript level
Coloured in blue	Common for promoter methylation and gene expression
Coloured in green	Specific for promoter methylation
Coloured in orange	Specific for gene expression
Ensembl Id	Symbol	Description	Chromosome	Start	End	Strand	entrezID	CpG	mean.mean.N	mean.mean.PDAC	Methyl_DeltaBeta	comb.p.val	comb.p.adj.fdr	Probes	Exp_logFC	adj.P.Val
ENSG00000162493	PDPN	Homo sapiens podoplanin (PDPN), transcript variant 4, mRNA.	chr1	13908460	13910459	+	10630	64	0.218637	0.341248	0.122611	0.000643252	0.00779141	11	1.79642	8.85e-31
ENSG00000162438	CTRC	Homo sapiens chymotrypsin C (caldecrin) (CTRC), mRNA.	chr1	15763435	15765434	+	11330	35	0.666416	0.830558	0.164142	5.74e-06	0.000306223	7	-3.3919	5.98e-10
ENSG00000117154	IGSF21	Homo sapiens immunoglobin superfamily, member 21 (IGSF21), mRNA.	chr1	18432740	18434739	+	84966	115	0.264105	0.381286	0.117181	1.28e-06	0.000101924	9	0.705841	1.49e-15
ENSG00000009709	PAX7	Homo sapiens paired box gene 7 (PAX7), transcript variant 1, mRNA.	chr1	18956000	18957999	+	5081	112	0.0804202	0.203362	0.122942	0.000527892	0.00682598	9	-1.08253	1.93e-37
ENSG00000158747	NBL1	Homo sapiens neuroblastoma, suppression of tumorigenicity 1 (NBL1), transcript variant 1, mRNA.	chr1	19965548	19967547	+	4681;100532736	35	0.184206	0.39357	0.209363	2.34e-07	3.08e-05	1	2.24208	2.73e-35
ENSG00000158747	NBL1	Homo sapiens neuroblastoma, suppression of tumorigenicity 1 (NBL1), transcript variant 2, mRNA.	chr1	19965548	19967547	+	4681;100532736	35	0.184206	0.39357	0.209363	2.34e-07	3.08e-05	1	2.49131	4.26e-42
ENSG00000178828	RNF186	Homo sapiens ring finger protein 186 (RNF186), mRNA.	chr1	20141272	20143271	-	54546	40	0.358401	0.599123	0.240722	0.000132694	0.00265298	8	-1.46649	4.45e-34
ENSG00000173369	C1QB	Homo sapiens complement component 1, q subcomponent, beta polypeptide (C1QB), mRNA.	chr1	22977755	22979754	+	713	38	0.770893	0.632478	-0.138415	0.00453069	0.0303711	6	1.55064	7.87e-24
ENSG00000142677	IL22RA1	Homo sapiens interleukin 22 receptor, alpha 1 (IL22RA1), mRNA.	chr1	24469112	24471111	-	58985	33	0.350194	0.555901	0.205707	7.76e-06	0.000379756	7	-2.18843	1.11e-32
ENSG00000020633	RUNX3	Homo sapiens runt-related transcription factor 3 (RUNX3), transcript variant 2, mRNA.	chr1	25291113	25293112	-	864	52	0.809145	0.630227	-0.178918	0.00184007	0.0162168	14	1.74268	1.82e-28
ENSG00000175793	SFN	Homo sapiens stratifin (SFN), mRNA.	chr1	27188133	27190132	+	2810	49	0.752359	0.610164	-0.142195	3.28e-06	0.000205255	11	2.10562	5.15e-26
ENSG00000131910	NR0B2	Homo sapiens nuclear receptor subfamily 0, group B, member 2 (NR0B2), mRNA.	chr1	27239958	27241957	-	8431	28	0.21837	0.584487	0.366117	9.84e-06	0.000454546	8	-0.769215	8.89e-18
ENSG00000000938	FGR	Homo sapiens Gardner-Rasheed feline sarcoma viral (v-fgr) oncogene homolog (FGR), mRNA.	chr1	27961289	27963288	-	2268	66	0.614589	0.504968	-0.109621	0.005274	0.0337874	10	0.77087	1.86e-16
ENSG00000000938	FGR	Homo sapiens Gardner-Rasheed feline sarcoma viral (v-fgr) oncogene homolog (FGR), transcript variant 3, mRNA.	chr1	27961289	27963288	-	2268	66	0.614589	0.504968	-0.109621	0.005274	0.0337874	10	1.14196	2.8e-18
ENSG00000142910	TINAGL1	Homo sapiens tubulointerstitial nephritis antigen-like 1 (TINAGL1), mRNA.	chr1	32040616	32042615	+	64129	45	0.448841	0.333323	-0.115518	0.000971967	0.010328	11	0.629153	6.61e-17
ENSG00000175130	MARCKSL1	Homo sapiens MARCKS-like 1 (MARCKSL1), mRNA.	chr1	32801481	32803480	-	65108	105	0.345378	0.19901	-0.146368	0.000503144	0.00661701	11	1.53944	1.64e-33
ENSG00000127603	MACF1	Homo sapiens microtubule-actin crosslinking factor 1 (MACF1), transcript variant 1, mRNA.	chr1	39545488	39547487	+	23499	138	0.431073	0.23751	-0.193563	5.56e-05	0.00146371	6	0.64252	8.93e-16
ENSG00000179178	TMEM125	Homo sapiens transmembrane protein 125 (TMEM125), mRNA.	chr1	43734165	43736164	+	128218	31	0.589064	0.801425	0.212361	9.5e-05	0.00210746	3	-1.17355	9.93e-20
ENSG00000117480	FAAH	Homo sapiens fatty acid amide hydrolase (FAAH), mRNA.	chr1	46858437	46860436	+	2166	99	0.0841457	0.283811	0.199666	0.00106044	0.0109594	8	-0.766849	1.31e-17
ENSG00000186564	FOXD2	Homo sapiens forkhead box D2 (FOXD2), mRNA.	chr1	47900189	47902188	+	2306	36	0.458585	0.587363	0.128778	0.00113332	0.011464	9	0.93831	2.37e-17
ENSG00000142700	DMRTA2	PREDICTED: Homo sapiens DMRT-like family A2 (DMRTA2), mRNA.	chr1	50888673	50890672	-	63950	136	0.101071	0.227706	0.126635	0.00478338	0.0315793	12	-2.32385	3.89e-46
ENSG00000116171	SCP2	Homo sapiens sterol carrier protein 2 (SCP2), transcript variant 1, mRNA.	chr1	53391401	53393400	+	6342	89	0.122078	0.243544	0.121467	0.00347806	0.0252989	11	-0.537008	1.1e-12
ENSG00000079739	PGM1	Homo sapiens phosphoglucomutase 1 (PGM1), mRNA.	chr1	64057447	64059446	+	5236	68	0.162984	0.273733	0.110748	0.00370919	0.0264455	9	-0.63117	1.24e-12
ENSG00000184588	PDE4B	Homo sapiens phosphodiesterase 4B, cAMP-specific (phosphodiesterase E4 dunce homolog, Drosophila) (PDE4B), mRNA.	chr1	66256697	66258696	+	5142	76	0.14165	0.294469	0.152819	0.000552137	0.00703366	10	0.795845	1.53e-20
ENSG00000184588	PDE4B	Homo sapiens phosphodiesterase 4B, cAMP-specific (phosphodiesterase E4 dunce homolog, Drosophila) (PDE4B), transcript variant a, mRNA.	chr1	66256697	66258696	+	5142	76	0.14165	0.294469	0.152819	0.000552137	0.00703366	10	1.40322	1.07e-28
ENSG00000137959	IFI44L	Homo sapiens interferon-induced protein 44-like (IFI44L), mRNA.	chr1	79084107	79086106	+	10964	16	0.520939	0.371993	-0.148947	7.59e-05	0.00179016	5	2.16517	2.22e-25
ENSG00000137965	IFI44	Homo sapiens interferon-induced protein 44 (IFI44), mRNA.	chr1	79113981	79115980	+	10561	10	0.352427	0.499743	0.147317	0.000246208	0.0040744	1	1.23945	1.31e-21
ENSG00000162692	VCAM1	Homo sapiens vascular cell adhesion molecule 1 (VCAM1), transcript variant 1, mRNA.	chr1	101183798	101185797	+	7412	15	0.223685	0.447131	0.223446	0.00289956	0.022291	4	0.707374	1.76e-06
ENSG00000243480	AMY2A	Homo sapiens amylase, alpha 2A (pancreatic) (AMY2A), mRNA.	chr1	104158499	104160498	+	279	21	0.537053	0.848065	0.311011	8.75e-07	7.96e-05	1	-4.17635	7.71e-30
ENSG00000213366	GSTM2	Homo sapiens glutathione S-transferase M2 (muscle) (GSTM2), mRNA.	chr1	110209144	110211143	+	2946	55	0.153182	0.301466	0.148284	0.00464851	0.0309603	11	-0.614349	0.00119013
ENSG00000121933	ADORA3	Homo sapiens adenosine A3 receptor (ADORA3), transcript variant 1, mRNA.	chr1	112106085	112108084	-	140	20	0.878126	0.757682	-0.120444	0.00175398	0.0156362	1	1.35963	6.48e-23
ENSG00000014914	MTMR11	Homo sapiens myotubularin related protein 11 (MTMR11), transcript variant 2, mRNA.	chr1	149908292	149910291	-	10903	27	0.164737	0.327065	0.162327	0.00856459	0.0470796	6	2.38775	1.62e-39
ENSG00000143369	ECM1	Homo sapiens extracellular matrix protein 1 (ECM1), transcript variant 1, mRNA.	chr1	150479038	150481037	+	1893	27	0.828148	0.688161	-0.139987	0.000800942	0.00903191	4	1.50321	1.29e-25
ENSG00000143369	ECM1	Homo sapiens extracellular matrix protein 1 (ECM1), transcript variant 2, mRNA.	chr1	150479038	150481037	+	1893	27	0.828148	0.688161	-0.139987	0.000800942	0.00903191	4	1.56238	5.38e-26
ENSG00000143365	RORC	Homo sapiens RAR-related orphan receptor C (RORC), transcript variant 2, mRNA.	chr1	151803849	151805848	-	6097	24	0.327057	0.575668	0.248611	3.91e-05	0.00115797	4	-1.14713	4.11e-20
ENSG00000143365	RORC	Homo sapiens RAR-related orphan receptor C (RORC), transcript variant 2, mRNA.	chr1	151803849	151805848	-	6097	24	0.327057	0.575668	0.248611	3.91e-05	0.00115797	4	-1.02235	3.27e-19
ENSG00000163209	SPRR3	Homo sapiens small proline-rich protein 3 (SPRR3), mRNA.	chr1	152972723	152974722	+	6707	15	0.855742	0.703979	-0.151763	0.00151991	0.0141958	4	1.34907	1.36e-06
ENSG00000188015	S100A3	Homo sapiens S100 calcium binding protein A3 (S100A3), mRNA.	chr1	153521349	153523348	-	6274	21	0.700269	0.592037	-0.108231	0.00311525	0.0234481	6	0.779484	2.46e-18
ENSG00000158477	CD1A	Homo sapiens CD1a antigen (CD1A), mRNA.	chr1	158222427	158224426	+	909	9	0.625904	0.774991	0.149087	0.00124902	0.0123045	3	1.31302	8.65e-17
ENSG00000186517	ARHGAP30	Homo sapiens Rho GTPase activating protein 30 (ARHGAP30), transcript variant 2, mRNA.	chr1	161039261	161041260	-	257106	30	0.825778	0.590944	-0.234834	0.000962277	0.010264	4	0.94935	2.84e-21
ENSG00000143217	PVRL4	Homo sapiens poliovirus receptor-related 4 (PVRL4), mRNA.	chr1	161058890	161060889	-	81607	35	0.412742	0.607116	0.194373	0.000624594	0.00763001	8	0.513707	2.95e-13
ENSG00000158869	FCER1G	Homo sapiens Fc fragment of IgE, high affinity I, receptor for; gamma polypeptide (FCER1G), mRNA.	chr1	161183524	161185523	+	2207	42	0.85583	0.744184	-0.111645	0.000304681	0.00469637	7	1.13684	6.83e-16
ENSG00000116132	PRRX1	Homo sapiens paired related homeobox 1 (PRRX1), transcript variant pmx-1b, mRNA.	chr1	170630369	170632368	+	5396	77	0.0793045	0.264325	0.18502	1.14e-06	9.42e-05	8	2.15441	2.06e-35
ENSG00000010932	FMO1	Homo sapiens flavin containing monooxygenase 1 (FMO1), mRNA.	chr1	171216138	171218137	+	2326	15	0.503603	0.730856	0.227253	0.00173904	0.015578	5	1.00487	5.6e-16
ENSG00000153029	MR1	Homo sapiens major histocompatibility complex, class I-related (MR1), mRNA.	chr1	181001567	181003566	+	3140	16	0.56299	0.445554	-0.117436	0.00526609	0.0337561	6	0.971027	4.23e-30
ENSG00000116833	NR5A2	Homo sapiens nuclear receptor subfamily 5, group A, member 2 (NR5A2), transcript variant 2, mRNA.	chr1	199995230	199997229	+	2494	20	0.58214	0.804966	0.222826	0.00810528	0.0453836	2	-2.31145	5.55e-24
ENSG00000116833	NR5A2	Homo sapiens nuclear receptor subfamily 5, group A, member 2 (NR5A2), transcript variant 1, mRNA.	chr1	199995230	199997229	+	2494	20	0.58214	0.804966	0.222826	0.00810528	0.0453836	2	-1.76207	9.23e-25
ENSG00000143851	PTPN7	Homo sapiens protein tyrosine phosphatase, non-receptor type 7 (PTPN7), transcript variant 2, mRNA.	chr1	202130217	202132216	-	5778	37	0.771878	0.564302	-0.207576	0.00840453	0.0464977	5	0.610377	6.74e-17
ENSG00000174502	SLC26A9	Homo sapiens solute carrier family 26, member 9 (SLC26A9), transcript variant 2, mRNA.	chr1	205912089	205914088	-	115019	30	0.727911	0.547539	-0.180372	0.00131254	0.0127396	4	0.555327	2.59e-05
ENSG00000123843	C4BPB	Homo sapiens complement component 4 binding protein, beta (C4BPB), transcript variant 1, mRNA.	chr1	207260687	207262686	+	725	13	0.212734	0.640913	0.428179	2.2e-06	0.000155208	3	0.818677	4.23e-09
ENSG00000162909	CAPN2	Homo sapiens calpain 2, (m/II) large subunit (CAPN2), mRNA.	chr1	223887795	223889794	+	824	24	0.833542	0.602416	-0.231126	1.72e-05	0.000673557	6	0.56023	2.04e-20
ENSG00000135744	AGT	Homo sapiens angiotensinogen (serpin peptidase inhibitor, clade A, member 8) (AGT), mRNA.	chr1	230849544	230851543	-	183	36	0.371237	0.478574	0.107338	0.00718693	0.0417831	6	1.32545	4.75e-14
ENSG00000198626	RYR2	Homo sapiens ryanodine receptor 2 (cardiac) (RYR2), mRNA.	chr1	237204005	237206004	+	6262	133	0.0857674	0.358928	0.273161	4.31e-09	1.61e-06	6	-0.613543	4.24e-24
ENSG00000130508	PXDN	Homo sapiens peroxidasin homolog (Drosophila) (PXDN), mRNA. XM_935184 XM_936786 XM_942966 XM_942982 XM_942986 XM_942994 XM_943000	chr2	1748125	1750124	-	7837	114	0.153058	0.328265	0.175207	1.46e-09	7.33e-07	7	1.74751	5.68e-31
ENSG00000176887	SOX11	Homo sapiens SRY (sex determining region Y)-box 11 (SOX11), mRNA.	chr2	5831299	5833298	+	6664	202	0.0823507	0.259526	0.177176	2.13e-06	0.000151189	7	0.634825	2.55e-10
ENSG00000138100	TRIM54	Homo sapiens tripartite motif-containing 54 (TRIM54), transcript variant 2, mRNA.	chr2	27503760	27505759	+	57159	22	0.528208	0.628976	0.100769	0.000217595	0.00374891	9	1.10477	7.1e-12
ENSG00000157992	KRTCAP3	Homo sapiens keratinocyte associated protein 3 (KRTCAP3), mRNA.	chr2	27663733	27665732	+	200634	96	0.281061	0.489526	0.208465	0.00239679	0.0194197	12	-0.568602	6.66e-09
ENSG00000158125	XDH	Homo sapiens xanthine dehydrogenase (XDH), mRNA.	chr2	31637082	31639081	-	7498	12	0.488164	0.661786	0.173622	0.000456847	0.00618923	4	0.926124	4.19e-16
ENSG00000115310	RTN4	Homo sapiens reticulon 4 (RTN4), transcript variant 3, mRNA.	chr2	55339258	55341257	-	57142	20	0.751593	0.441248	-0.310345	7.38e-06	0.000368514	1	-1.01699	7.77e-30
ENSG00000115310	RTN4	Homo sapiens reticulon 4 (RTN4), transcript variant 3, mRNA.	chr2	55339258	55341257	-	57142	20	0.751593	0.441248	-0.310345	7.38e-06	0.000368514	1	0.988224	3.39e-29
ENSG00000115956	PLEK	Homo sapiens pleckstrin (PLEK), mRNA.	chr2	68590805	68592804	+	5341	27	0.829207	0.698074	-0.131133	0.00488156	0.0320293	8	0.887129	1.15e-10
ENSG00000115318	LOXL3	Homo sapiens lysyl oxidase-like 3 (LOXL3), mRNA.	chr2	74782318	74784317	-	84695	78	0.690489	0.567483	-0.123007	0.000983238	0.0104086	5	0.62798	1.16e-17
ENSG00000143954	REG3G	Homo sapiens regenerating islet-derived 3 gamma (REG3G), transcript variant 1, mRNA.	chr2	79251312	79253311	+	130120	15	0.458385	0.645478	0.187092	0.00132871	0.0128322	5	-3.48709	2.65e-14
ENSG00000143954	REG3G	Homo sapiens regenerating islet-derived 3 gamma (REG3G), transcript variant 1, mRNA.	chr2	79251312	79253311	+	130120	15	0.458385	0.645478	0.187092	0.00132871	0.0128322	5	-3.38392	6.26e-09
ENSG00000115386	REG1A	Homo sapiens regenerating islet-derived 1 alpha (pancreatic stone protein, pancreatic thread protein) (REG1A), mRNA.	chr2	79345988	79347987	+	5967	10	0.43928	0.731133	0.291853	9.12e-05	0.00204545	4	-2.53078	1.53e-07
ENSG00000155066	PROM2	Homo sapiens prominin 2 (PROM2), mRNA.	chr2	95938701	95940700	+	150696	41	0.521485	0.680595	0.15911	0.00110724	0.0112813	5	0.74855	0.00012807
ENSG00000115590	IL1R2	Homo sapiens interleukin 1 receptor, type II (IL1R2), transcript variant 2, mRNA.	chr2	102606806	102608805	+	7850	25	0.763011	0.660167	-0.102844	0.000104218	0.00224372	7	1.43582	1.36e-14
ENSG00000115604	IL18R1	Homo sapiens interleukin 18 receptor 1 (IL18R1), mRNA.	chr2	102926489	102928488	+	8809	18	0.684559	0.784775	0.100216	0.00903655	0.0488405	4	0.808068	1.48e-17
ENSG00000180251	SLC9A4	Homo sapiens solute carrier family 9 (sodium/hydrogen exchanger), member 4 (SLC9A4), mRNA.	chr2	103088262	103090261	+	389015	9	0.288278	0.483165	0.194886	0.000318002	0.00482346	2	-0.976374	7.98e-35
ENSG00000135960	EDAR	Homo sapiens ectodysplasin A receptor (EDAR), mRNA.	chr2	109605329	109607328	-	10913	48	0.385904	0.541576	0.155672	9.72e-05	0.00213814	5	0.747504	7.67e-12
ENSG00000175497	DPP10	Homo sapiens dipeptidylpeptidase 10 (DPP10), transcript variant 2, mRNA.	chr2	115198376	115200375	+	57628	11	0.0582537	0.183053	0.124799	0.000772497	0.00880743	2	-0.572217	7.92e-31
ENSG00000144118	RALB	Homo sapiens v-ral simian leukemia viral oncogene homolog B (ras related; GTP binding protein) (RALB), mRNA.	chr2	120996140	120998139	+	5899	49	0.796767	0.514656	-0.28211	3.2e-06	0.000203144	1	0.789887	7.35e-20
ENSG00000136542	GALNT5	Homo sapiens UDP-N-acetyl-alpha-D-galactosamine:polypeptide N-acetylgalactosaminyltransferase 5 (GalNAc-T5) (GALNT5), mRNA.	chr2	158112610	158114609	+	11227	13	0.181434	0.298887	0.117453	6.99e-05	0.00170818	7	0.966986	4.87e-20
ENSG00000078098	FAP	Homo sapiens fibroblast activation protein, alpha (FAP), mRNA.	chr2	163101162	163103161	-	2191	4	0.674613	0.483016	-0.191596	4.25e-06	0.000249057	1	2.63956	5.29e-42
ENSG00000064989	CALCRL	Homo sapiens calcitonin receptor-like (CALCRL), mRNA.	chr2	188312688	188314687	-	10203	7	0.703682	0.424529	-0.279153	0.000733427	0.00854459	1	1.15133	1.12e-20
ENSG00000179921	GPBAR1	Homo sapiens G protein-coupled bile acid receptor 1 (GPBAR1), mRNA.	chr2	219122719	219124718	+	151306	40	0.818456	0.642103	-0.176353	8.52e-05	0.00194868	2	1.23299	1.66e-13
ENSG00000179921	GPBAR1	Homo sapiens G protein-coupled bile acid receptor 1 (GPBAR1), transcript variant 1, mRNA.	chr2	219122719	219124718	+	151306	40	0.818456	0.642103	-0.176353	8.52e-05	0.00194868	2	1.34052	3.46e-12
ENSG00000066248	NGEF	Homo sapiens neuronal guanine nucleotide exchange factor (NGEF), mRNA.	chr2	233877483	233879482	-	25791	23	0.390986	0.621489	0.230503	0.00687467	0.040565	9	0.514348	3.86e-11
ENSG00000167165	UGT1A6	Homo sapiens UDP glucuronosyltransferase 1 family, polypeptide A6 (UGT1A6), transcript variant 2, mRNA.	chr2	234598753	234600752	+	54578	20	0.830871	0.682521	-0.14835	0.000222035	0.00380447	5	0.553745	4.35e-08
ENSG00000167165	UGT1A6	Homo sapiens UDP glucuronosyltransferase 1 family, polypeptide A6 (UGT1A6), transcript variant 1, mRNA.	chr2	234598753	234600752	+	54578	20	0.830871	0.682521	-0.14835	0.000222035	0.00380447	5	0.641659	5.03e-08
ENSG00000115648	MLPH	Homo sapiens melanophilin (MLPH), mRNA.	chr2	238392571	238394570	+	79083	26	0.93483	0.794891	-0.139938	0.00106433	0.0109852	1	1.7084	1.55e-17
ENSG00000184945	AQP12A	Homo sapiens aquaporin 12A (AQP12A), mRNA.	chr2	241629762	241631761	+	375318	58	0.473839	0.706215	0.232376	1.86e-07	2.61e-05	6	-3.98247	2.83e-30
ENSG00000134115	CNTN6	Homo sapiens contactin 6 (CNTN6), mRNA.	chr3	1132760	1134759	+	27255	11	0.368657	0.636127	0.26747	1.92e-05	0.000716819	6	-2.4722	9.33e-32
ENSG00000154783	FGD5	Homo sapiens FYVE, RhoGEF and PH domain containing 5 (FGD5), mRNA.	chr3	14858969	14860968	+	152273	36	0.641571	0.769389	0.127818	0.000172791	0.00318064	6	1.32134	1.78e-28
ENSG00000163508	EOMES	Homo sapiens eomesodermin homolog (Xenopus laevis) (EOMES), mRNA.	chr3	27763707	27765706	-	8320	99	0.0683795	0.174265	0.105885	0.00145456	0.0137346	13	1.1968	2.21e-16
ENSG00000163814	CDCP1	Homo sapiens CUB domain containing protein 1 (CDCP1), transcript variant 2, mRNA.	chr3	45187415	45189414	-	64866	105	0.138051	0.260261	0.122211	3e-05	0.000973501	4	0.738149	9.32e-15
ENSG00000163814	CDCP1	Homo sapiens CUB domain containing protein 1 (CDCP1), transcript variant 1, mRNA.	chr3	45187415	45189414	-	64866	105	0.138051	0.260261	0.122211	3e-05	0.000973501	4	0.786228	7.81e-10
ENSG00000164049	FBXW12	Homo sapiens F-box and WD repeat domain containing 12 (FBXW12), mRNA.	chr3	48412209	48414208	+	285231	32	0.457227	0.787163	0.329935	2.84e-10	2.58e-07	9	-0.730593	3.82e-33
ENSG00000172037	LAMB2	Homo sapiens laminin, beta 2 (laminin S) (LAMB2), mRNA.	chr3	49170052	49172051	-	3913	65	0.0635658	0.184642	0.121076	0.00171522	0.0154465	10	0.673403	2.9e-08
ENSG00000168268	NT5DC2	Homo sapiens 5'-nucleotidase domain containing 2 (NT5DC2), mRNA.	chr3	52568571	52570570	-	64943	82	0.566607	0.461612	-0.104994	8.63e-05	0.00196555	8	0.933785	2.63e-16
ENSG00000168309	FAM107A	Homo sapiens family with sequence similarity 107, member A (FAM107A), mRNA.	chr3	58612838	58614837	-	11170	39	0.13397	0.54392	0.40995	7.53e-09	2.51e-06	1	-0.972846	2.03e-09
ENSG00000198643	FAM3D	Homo sapiens family with sequence similarity 3, member D (FAM3D), mRNA.	chr3	58652076	58654075	-	131177	26	0.844528	0.71763	-0.126897	0.000573145	0.00719757	4	1.26289	1.81e-09
ENSG00000044524	EPHA3	Homo sapiens EPH receptor A3 (EPHA3), transcript variant 1, mRNA.	chr3	89155174	89157173	+	2042	46	0.0867475	0.191829	0.105081	0.00136902	0.013112	8	1.14904	7.26e-15
ENSG00000178750	STX19	Homo sapiens syntaxin 19 (STX19), mRNA.	chr3	93746955	93748954	-	415117	17	0.234813	0.624713	0.3899	0.000227875	0.00387397	2	-1.22957	1.51e-19
ENSG00000138472	GUCA1C	Homo sapiens guanylate cyclase activator 1C (GUCA1C), mRNA.	chr3	108672243	108674242	-	9626	14	0.458965	0.812326	0.353361	1.23e-06	9.9e-05	2	-2.58281	1.36e-48
ENSG00000177494	ZBED2	Homo sapiens zinc finger, BED-type containing 2 (ZBED2), mRNA.	chr3	111313791	111315790	-	79413	16	0.823859	0.666595	-0.157264	0.00524256	0.0336523	4	0.888999	1.54e-10
ENSG00000144837	PLA1A	Homo sapiens phospholipase A1 member A (PLA1A), mRNA.	chr3	119315189	119317188	+	51365	15	0.530621	0.633028	0.102407	0.000247143	0.00408647	6	0.76024	4.76e-13
ENSG00000196549	MME	Homo sapiens membrane metallo-endopeptidase (neutral endopeptidase, enkephalinase, CALLA, CD10) (MME), transcript variant 2a, mRNA.	chr3	154740413	154742412	+	4311	12	0.723598	0.831311	0.107713	1.13e-05	0.000501334	2	0.944272	5.74e-12
ENSG00000163898	LIPH	Homo sapiens lipase, member H (LIPH), mRNA.	chr3	185269902	185271901	-	200879	44	0.674705	0.521402	-0.153303	0.000537467	0.00690078	6	0.647067	1.29e-18
ENSG00000136514	RTP4	Homo sapiens receptor (chemosensory) transporter protein 4 (RTP4), mRNA.	chr3	187084620	187086619	+	64108	50	0.405797	0.182896	-0.222902	0.000374866	0.00540768	5	0.693853	4.19e-12
ENSG00000157005	SST	Homo sapiens somatostatin (SST), mRNA.	chr3	187387688	187389687	-	6750	43	0.16096	0.353877	0.192917	3.93e-06	0.000235602	10	-1.36524	0.000239685
ENSG00000159674	SPON2	Homo sapiens spondin 2, extracellular matrix protein (SPON2), mRNA.	chr4	1202251	1204250	-	10417;100130872	85	0.829042	0.673204	-0.155838	5.6e-06	0.00030215	20	1.39818	1.6e-34
ENSG00000163132	MSX1	Homo sapiens msh homeo box homolog 1 (Drosophila) (MSX1), mRNA.	chr4	4859893	4861892	+	4487	123	0.240294	0.355358	0.115065	0.000684734	0.00814285	28	0.529229	4.59e-07
ENSG00000072832	CRMP1	Homo sapiens collapsin response mediator protein 1 (CRMP1), transcript variant 1, mRNA.	chr4	5894286	5896285	-	1400	165	0.169477	0.393088	0.223611	5.6e-09	1.95e-06	6	0.697794	2e-09
ENSG00000163993	S100P	Homo sapiens S100 calcium binding protein P (S100P), mRNA.	chr4	6693296	6695295	+	6286	33	0.885197	0.761214	-0.123982	0.000423698	0.00587914	2	5.1034	4.37e-42
ENSG00000137440	FGFBP1	Homo sapiens fibroblast growth factor binding protein 1 (FGFBP1), mRNA.	chr4	15939864	15941863	-	9982	20	0.304209	0.414912	0.110703	0.00134585	0.0129573	5	1.60951	2.05e-12
ENSG00000145147	SLIT2	Homo sapiens slit homolog 2 (Drosophila) (SLIT2), mRNA.	chr4	20253383	20255382	+	9353	166	0.050341	0.182265	0.131924	0.00876862	0.0478869	11	1.00519	1.15e-13
ENSG00000134962	KLB	Homo sapiens klotho beta (KLB), mRNA.	chr4	39406973	39408972	+	152831	22	0.340818	0.652209	0.311391	2.64e-05	0.000900947	4	-0.6227	1.56e-37
ENSG00000154277	UCHL1	Homo sapiens ubiquitin carboxyl-terminal esterase L1 (ubiquitin thiolesterase) (UCHL1), mRNA.	chr4	41256930	41258929	+	7345	59	0.133715	0.310635	0.17692	1.15e-05	0.000508323	5	0.911768	4.06e-14
ENSG00000109265	KIAA1211	PREDICTED: Homo sapiens KIAA1211 protein, transcript variant 1 (KIAA1211), mRNA.	chr4	57034861	57036860	+	57482	17	0.492589	0.774722	0.282134	1.82e-05	0.000691971	4	0.583935	1.16e-13
ENSG00000135220	UGT2A3	Homo sapiens UDP glucuronosyltransferase 2 family, polypeptide A3 (UGT2A3), mRNA.	chr4	69817010	69819009	-	79799	8	0.137907	0.604372	0.466466	7.43e-05	0.00176821	1	-1.53912	2e-15
ENSG00000156136	DCK	Homo sapiens deoxycytidine kinase (DCK), mRNA.	chr4	71856755	71858754	+	1633	22	0.257697	0.568244	0.310547	3.13e-05	0.000996608	1	-0.516185	1.31e-13
ENSG00000145321	GC	Homo sapiens group-specific component (vitamin D binding protein) (GC), mRNA.	chr4	72669259	72671258	-	2638	14	0.500362	0.680194	0.179832	0.00547091	0.0346962	3	-0.965313	0.000878655
ENSG00000169245	CXCL10	Homo sapiens chemokine (C-X-C motif) ligand 10 (CXCL10), mRNA.	chr4	76944151	76946150	-	3627	9	0.690613	0.501917	-0.188696	0.00246853	0.0198451	3	1.87786	3.26e-17
ENSG00000187758	ADH1A	Homo sapiens alcohol dehydrogenase 1A (class I), alpha polypeptide (ADH1A), mRNA.	chr4	100211686	100213685	-	124	9	0.218358	0.695642	0.477284	2.88e-06	0.000186835	2	-0.917045	1.25e-05
ENSG00000248144	ADH1C	Homo sapiens alcohol dehydrogenase 1C (class I), gamma polypeptide (ADH1C), mRNA.	chr4	100273685	100275684	-	126	16	0.437253	0.552584	0.11533	0.000700171	0.00826923	4	-0.64104	0.000633164
ENSG00000138798	EGF	Homo sapiens epidermal growth factor (beta-urogastrone) (EGF), mRNA.	chr4	110832540	110834539	+	1950	16	0.497647	0.600112	0.102465	0.000190124	0.00339428	6	-1.14815	1.84e-39
ENSG00000170006	TMEM154	Homo sapiens transmembrane protein 154 (TMEM154), mRNA.	chr4	153600818	153602817	-	201799	47	0.36728	0.252191	-0.115089	0.00442799	0.029903	9	0.839807	7.51e-29
ENSG00000170006	TMEM154	Homo sapiens transmembrane protein 154 (TMEM154), mRNA.	chr4	153600818	153602817	-	201799	47	0.36728	0.252191	-0.115089	0.00442799	0.029903	9	1.08645	8.24e-23
ENSG00000145416	MARCH1	Homo sapiens membrane-associated ring finger (C3HC4) 1 (MARCH1), mRNA.	chr4	165304703	165306702	-	55016	66	0.139791	0.344949	0.205158	1e-09	6.21e-07	8	0.55019	1e-13
ENSG00000129116	PALLD	Homo sapiens palladin, cytoskeletal associated protein (PALLD), mRNA.	chr4	169416717	169418716	+	23022	19	0.745638	0.555389	-0.190249	0.000341923	0.00506226	3	1.98493	9.53e-38
ENSG00000088926	F11	Homo sapiens coagulation factor XI (plasma thromboplastin antecedent) (F11), transcript variant 1, mRNA.	chr4	187185599	187187598	+	2160	31	0.572961	0.785741	0.21278	0.000688549	0.0081788	6	-1.8833	1.12e-41
ENSG00000088926	F11	Homo sapiens coagulation factor XI (plasma thromboplastin antecedent) (F11), transcript variant 1, mRNA.	chr4	187185599	187187598	+	2160	31	0.572961	0.785741	0.21278	0.000688549	0.0081788	6	-0.63927	6.65e-21
ENSG00000082196	C1QTNF3	Homo sapiens C1q and tumor necrosis factor related protein 3 (C1QTNF3), transcript variant 2, mRNA.	chr5	34043438	34045437	-	114899	21	0.393754	0.597237	0.203483	2.93e-05	0.000957862	5	0.533537	1.9e-07
ENSG00000082196	C1QTNF3	Homo sapiens C1q and tumor necrosis factor related protein 3 (C1QTNF3), transcript variant 2, mRNA.	chr5	34043438	34045437	-	114899	21	0.393754	0.597237	0.203483	2.93e-05	0.000957862	5	0.887528	3.95e-14
ENSG00000152939	MARVELD2	Homo sapiens MARVEL domain containing 2 (MARVELD2), transcript variant 2, mRNA.	chr5	68709439	68711438	+	153562	92	0.136373	0.312898	0.176525	4.41e-05	0.00125431	8	-0.545482	7.97e-07
ENSG00000173221	GLRX	Homo sapiens glutaredoxin (thioltransferase) (GLRX), mRNA.	chr5	95158210	95160209	-	2745	28	0.554698	0.173299	-0.381399	0.000277197	0.00440993	6	1.0355	1.41e-23
ENSG00000072682	P4HA2	Homo sapiens procollagen-proline, 2-oxoglutarate 4-dioxygenase (proline 4-hydroxylase), alpha polypeptide II (P4HA2), transcript variant 3, mRNA.	chr5	131630509	131632508	-	8974;101927705	52	0.349606	0.192032	-0.157573	0.00941645	0.0502628	2	-0.923965	2.49e-17
ENSG00000072682	P4HA2	Homo sapiens procollagen-proline, 2-oxoglutarate 4-dioxygenase (proline 4-hydroxylase), alpha polypeptide II (P4HA2), transcript variant 3, mRNA.	chr5	131630509	131632508	-	8974;101927705	52	0.349606	0.192032	-0.157573	0.00941645	0.0502628	2	-0.827268	1.5e-15
ENSG00000145824	CXCL14	Homo sapiens chemokine (C-X-C motif) ligand 14 (CXCL14), mRNA.	chr5	134914470	134916469	-	9547	74	0.267167	0.370113	0.102946	0.00058388	0.00730275	9	1.77957	1.73e-13
ENSG00000184584	TMEM173	Homo sapiens transmembrane protein 173 (TMEM173), mRNA.	chr5	138862021	138864020	-	340061	37	0.62142	0.465587	-0.155833	0.00073545	0.00855527	5	1.70209	6.26e-44
ENSG00000081818	PCDHB4	Homo sapiens protocadherin beta 4 (PCDHB4), mRNA.	chr5	140500081	140502080	+	56131	34	0.293666	0.454283	0.160617	0.00139445	0.0133053	11	-0.719493	7.28e-19
ENSG00000113209	PCDHB5	Homo sapiens protocadherin beta 5 (PCDHB5), mRNA.	chr5	140513300	140515299	+	26167	25	0.211633	0.37243	0.160797	0.00215687	0.0181704	7	-0.59574	3.63e-15
ENSG00000253305	PCDHGB6	Homo sapiens protocadherin gamma subfamily B, 6 (PCDHGB6), transcript variant 2, mRNA.	chr5	140786270	140788269	+	56100	62	0.102364	0.306782	0.204418	1.59e-05	0.000640911	6	-0.594547	4.36e-25
ENSG00000164266	SPINK1	Homo sapiens serine peptidase inhibitor, Kazal type 1 (SPINK1), mRNA.	chr5	147210850	147212849	-	6690	11	0.524113	0.80202	0.277908	0.000985835	0.0104289	3	-1.51369	6.22e-07
ENSG00000113721	PDGFRB	Homo sapiens platelet-derived growth factor receptor, beta polypeptide (PDGFRB), mRNA.	chr5	149534936	149536935	-	5159	39	0.343594	0.145898	-0.197696	2.93e-05	0.000957862	4	1.80659	1.87e-37
ENSG00000019582	CD74	Homo sapiens CD74 molecule, major histocompatibility complex, class II invariant chain (CD74), transcript variant 1, mRNA.	chr5	149791993	149793992	-	972	36	0.347839	0.207604	-0.140235	0.00564059	0.0354102	10	1.90493	4.52e-26
ENSG00000019582	CD74	Homo sapiens CD74 molecule, major histocompatibility complex, class II invariant chain (CD74), transcript variant 2, mRNA.	chr5	149791993	149793992	-	972	36	0.347839	0.207604	-0.140235	0.00564059	0.0354102	10	2.2293	1.71e-37
ENSG00000019582	CD74	Homo sapiens CD74 molecule, major histocompatibility complex, class II invariant chain (CD74), transcript variant 3, mRNA.	chr5	149791993	149793992	-	972	36	0.347839	0.207604	-0.140235	0.00564059	0.0354102	10	2.43319	4.17e-41
ENSG00000087116	ADAMTS2	Homo sapiens ADAM metallopeptidase with thrombospondin type 1 motif, 2 (ADAMTS2), transcript variant 1, mRNA.	chr5	178771932	178773931	-	9509	146	0.100739	0.296226	0.195488	0.000611085	0.00749755	8	0.642453	2.95e-23
ENSG00000213316	LTC4S	Homo sapiens leukotriene C4 synthase (LTC4S), mRNA.	chr5	179219481	179221480	+	4056	51	0.57011	0.416621	-0.153489	0.000296909	0.00461904	7	0.741707	7.67e-15
ENSG00000112799	LY86	Homo sapiens lymphocyte antigen 86 (LY86), mRNA.	chr6	6586841	6588840	+	9450	17	0.819234	0.66739	-0.151844	0.00124621	0.0122886	4	1.47149	4.26e-25
ENSG00000146039	SLC17A4	Homo sapiens solute carrier family 17 (sodium phosphate), member 4 (SLC17A4), mRNA.	chr6	25753427	25755426	+	10050	6	0.415321	0.688152	0.272831	0.00101035	0.0106049	3	-0.691635	6.85e-14
ENSG00000112343	TRIM38	Homo sapiens tripartite motif-containing 38 (TRIM38), mRNA.	chr6	25961530	25963529	+	10475	17	0.354077	0.245831	-0.108245	0.00329327	0.024396	8	0.840534	4.37e-22
ENSG00000197914	HIST1H4K	Homo sapiens histone cluster 1, H4k (HIST1H4K), mRNA.	chr6	27798806	27800805	-	8294;8359;8360;8361;8362;8363;8364;8365;8366;8367;8368;8370;121504;554313	88	0.356036	0.20356	-0.152475	0.00763562	0.0434878	9	0.834481	3.07e-25
ENSG00000204472	AIF1	Homo sapiens allograft inflammatory factor 1 (AIF1), transcript variant 3, mRNA.	chr6	31581461	31583460	+	199	22	0.641256	0.516164	-0.125092	0.00055373	0.00704526	5	1.06265	1.56e-14
ENSG00000204472	AIF1	Homo sapiens allograft inflammatory factor 1 (AIF1), transcript variant 3, mRNA.	chr6	31581461	31583460	+	199	22	0.641256	0.516164	-0.125092	0.00055373	0.00704526	5	1.22062	4.06e-21
ENSG00000204252	HLA-DOA	Homo sapiens major histocompatibility complex, class II, DO alpha (HLA-DOA), mRNA.	chr6	32976890	32978889	-	3111	43	0.509364	0.626471	0.117107	0.00262385	0.0207059	26	1.96904	2.59e-36
ENSG00000235863	B3GALT4	Homo sapiens UDP-Gal:betaGlcNAc beta 1,3-galactosyltransferase, polypeptide 4 (B3GALT4), mRNA.	chr6	33243417	33245416	+	8705	96	0.474975	0.255583	-0.219392	0.00153506	0.0142966	19	0.846617	2.23e-24
ENSG00000137309	HMGA1	Homo sapiens high mobility group AT-hook 1 (HMGA1), transcript variant 1, mRNA.	chr6	34203150	34205149	+	3159	187	0.223383	0.115317	-0.108066	0.00978187	0.0515552	11	0.909179	4.05e-10
ENSG00000137392	CLPS	Homo sapiens colipase, pancreatic (CLPS), mRNA.	chr6	35764589	35766588	-	1208	25	0.380751	0.680532	0.299781	1.45e-07	2.19e-05	8	-4.09085	4.38e-12
ENSG00000124701	APOBEC2	Homo sapiens apolipoprotein B mRNA editing enzyme, catalytic polypeptide-like 2 (APOBEC2), mRNA.	chr6	41019543	41021542	+	10930	18	0.485406	0.754905	0.269499	0.000696073	0.00823341	6	-1.16195	3.52e-12
ENSG00000112782	CLIC5	Homo sapiens chloride intracellular channel 5 (CLIC5), mRNA.	chr6	46047633	46049632	-	53405	8	0.573866	0.799911	0.226045	0.00173067	0.0155449	4	0.725109	7.41e-12
ENSG00000112818	MEP1A	Homo sapiens meprin A, alpha (PABA peptide hydrolase) (MEP1A), mRNA.	chr6	46759627	46761626	+	4224	13	0.355863	0.782169	0.426306	1.81e-05	0.000690567	3	-0.630761	1.12e-07
ENSG00000244067	GSTA2	Homo sapiens glutathione S-transferase A2 (GSTA2), mRNA.	chr6	52627868	52629867	-	2938;2939	14	0.667344	0.792517	0.125174	0.0035056	0.025437	4	-3.95494	1.09e-34
ENSG00000244067	GSTA2	Homo sapiens glutathione S-transferase A2 (GSTA2), mRNA.	chr6	52627868	52629867	-	2938;2939	14	0.667344	0.792517	0.125174	0.0035056	0.025437	4	-3.22727	1.01e-29
ENSG00000182793	GSTA5	Homo sapiens glutathione S-transferase A5 (GSTA5), mRNA.	chr6	52710394	52712393	-	221357	8	0.498609	0.694713	0.196104	5.04e-05	0.00137432	3	-1.09819	8.98e-28
ENSG00000186439	TRDN	Homo sapiens triadin (TRDN), mRNA.	chr6	123957739	123959738	-	10345	13	0.705055	0.812154	0.107099	0.000698055	0.00825054	3	-0.613062	2e-32
ENSG00000164483	SAMD3	Homo sapiens sterile alpha motif domain containing 3 (SAMD3), transcript variant 1, mRNA.	chr6	130686071	130688070	-	154075	157	0.0888891	0.244903	0.156014	0.00168629	0.0152838	9	0.525824	2.49e-15
ENSG00000164483	SAMD3	Homo sapiens sterile alpha motif domain containing 3 (SAMD3), transcript variant 1, mRNA.	chr6	130686071	130688070	-	154075	157	0.0888891	0.244903	0.156014	0.00168629	0.0152838	9	0.655873	2.07e-15
ENSG00000164691	TAGAP	Homo sapiens T-cell activation GTPase activating protein (TAGAP), transcript variant 2, mRNA.	chr6	159465685	159467684	-	117289	31	0.445662	0.27797	-0.167692	0.0068321	0.0404166	5	0.572117	2.61e-15
ENSG00000003147	ICA1	Homo sapiens islet cell autoantigen 1, 69kDa (ICA1), transcript variant 2, mRNA.	chr7	8301818	8303817	-	3382	64	0.188092	0.301139	0.113048	0.00234636	0.0191971	11	-1.27007	2.2e-28
ENSG00000003147	ICA1	Homo sapiens islet cell autoantigen 1, 69kDa (ICA1), transcript variant 3, mRNA.	chr7	8301818	8303817	-	3382	64	0.188092	0.301139	0.113048	0.00234636	0.0191971	11	-1.25407	5.97e-24
ENSG00000003147	ICA1	Homo sapiens islet cell autoantigen 1, 69kDa (ICA1), transcript variant 1, mRNA.	chr7	8301818	8303817	-	3382	64	0.188092	0.301139	0.113048	0.00234636	0.0191971	11	-0.596212	6.42e-25
ENSG00000122691	TWIST1	Homo sapiens twist homolog 1 (acrocephalosyndactyly 3; Saethre-Chotzen syndrome) (Drosophila) (TWIST1), mRNA.	chr7	19156796	19158795	-	7291	149	0.0683562	0.256511	0.188155	3.49e-05	0.00107371	29	0.976109	1.08e-15
ENSG00000197576	HOXA4	Homo sapiens homeo box A4 (HOXA4), mRNA.	chr7	27169919	27171918	-	3201	117	0.164742	0.481839	0.317097	5.17e-06	0.000286399	23	0.655164	2.14e-18
ENSG00000106004	HOXA5	Homo sapiens homeobox A5 (HOXA5), mRNA.	chr7	27182788	27184787	-	3202	144	0.240742	0.573123	0.332381	0.000519267	0.00676807	45	1.17466	8.39e-16
ENSG00000240583	AQP1	Homo sapiens aquaporin 1 (Colton blood group) (AQP1), mRNA.	chr7	30891510	30893509	+	358	30	0.868595	0.558318	-0.310277	0.000101306	0.00219517	1	-0.501891	1.42e-05
ENSG00000136250	AOAH	Homo sapiens acyloxyacyl hydrolase (neutrophil) (AOAH), mRNA.	chr7	36763655	36765654	-	313	21	0.83384	0.62805	-0.20579	0.00584777	0.0362766	7	0.709199	9.97e-18
ENSG00000136286	MYO1G	Homo sapiens myosin IG (MYO1G), mRNA.	chr7	45018198	45020197	-	64005	32	0.789508	0.557301	-0.232207	0.0015638	0.0145007	7	1.03469	6.08e-23
ENSG00000006606	CCL26	Homo sapiens chemokine (C-C motif) ligand 26 (CCL26), mRNA.	chr7	75418715	75420714	-	10344	20	0.723505	0.543883	-0.179622	0.00135491	0.0130161	3	0.567067	8.09e-16
ENSG00000075223	SEMA3C	Homo sapiens sema domain, immunoglobulin domain (Ig), short basic domain, secreted, (semaphorin) 3C (SEMA3C), mRNA.	chr7	80551176	80553175	-	10512	14	0.538402	0.722918	0.184516	0.00182914	0.0161389	2	0.82147	3.42e-11
ENSG00000177409	SAMD9L	Homo sapiens sterile alpha motif domain containing 9-like (SAMD9L), mRNA.	chr7	92777183	92779182	-	219285	15	0.662271	0.876974	0.214703	6.23e-09	2.14e-06	1	1.68145	3.34e-36
ENSG00000106236	NPTX2	Homo sapiens neuronal pentraxin II (NPTX2), mRNA.	chr7	98245109	98247108	+	4885	182	0.106333	0.347524	0.241191	1.05e-09	6.38e-07	5	-0.682493	8.68e-06
ENSG00000085514	PILRA	Homo sapiens paired immunoglobin-like type 2 receptor alpha (PILRA), transcript variant 2, mRNA.	chr7	99963653	99965652	+	29992	33	0.848112	0.714611	-0.133501	0.00403521	0.0280524	3	0.633842	2.75e-20
ENSG00000085514	PILRA	Homo sapiens paired immunoglobin-like type 2 receptor alpha (PILRA), transcript variant 2, mRNA.	chr7	99963653	99965652	+	29992	33	0.848112	0.714611	-0.133501	0.00403521	0.0280524	3	1.15418	7.55e-29
ENSG00000146828	SLC12A9	Homo sapiens solute carrier family 12 (potassium/chloride transporters), member 9 (SLC12A9), mRNA.	chr7	100422942	100424941	+	56996	102	0.0759164	0.1791	0.103184	0.00427349	0.0291973	4	0.833008	1.19e-19
ENSG00000128606	LRRC17	Homo sapiens leucine rich repeat containing 17 (LRRC17), transcript variant 1, mRNA.	chr7	102551938	102553937	+	10234	12	0.762993	0.596035	-0.166958	0.00470665	0.0311925	7	0.825191	4.64e-13
ENSG00000128606	LRRC17	Homo sapiens leucine rich repeat containing 17 (LRRC17), transcript variant 1, mRNA.	chr7	102551938	102553937	+	10234	12	0.762993	0.596035	-0.166958	0.00470665	0.0311925	7	1.23962	7.18e-15
ENSG00000158516	CPA2	Homo sapiens carboxypeptidase A2 (pancreatic) (CPA2), mRNA.	chr7	129905167	129907166	+	1358	15	0.416949	0.786667	0.369718	3.3e-08	7.56e-06	2	-4.37213	1.71e-13
ENSG00000128510	CPA4	Homo sapiens carboxypeptidase A4 (CPA4), mRNA.	chr7	129931474	129933473	+	51200	22	0.623105	0.804074	0.180969	7.55e-07	7.15e-05	5	-0.926701	6.87e-18
ENSG00000091704	CPA1	Homo sapiens carboxypeptidase A1 (pancreatic) (CPA1), mRNA.	chr7	130018680	130020679	+	1357	42	0.369798	0.621369	0.251571	1.06e-05	0.000482968	7	-4.15237	3.29e-12
ENSG00000122786	CALD1	Homo sapiens caldesmon 1 (CALD1), transcript variant 3, mRNA.	chr7	134427503	134429502	+	800	13	0.536117	0.687448	0.151332	0.00945051	0.050375	1	1.65029	5.83e-26
ENSG00000122786	CALD1	Homo sapiens caldesmon 1 (CALD1), transcript variant 2, mRNA.	chr7	134427503	134429502	+	800	13	0.536117	0.687448	0.151332	0.00945051	0.050375	1	1.70614	4.12e-30
ENSG00000258227	CLEC5A	Homo sapiens C-type lectin domain family 5, member A (CLEC5A), mRNA.	chr7	141646308	141648307	-	23601	7	0.920822	0.774392	-0.14643	8.51e-06	0.00040712	1	1.03234	5.38e-21
ENSG00000204983	PRSS1	Homo sapiens protease, serine, 1 (trypsin 1) (PRSS1), mRNA.	chr7	142455819	142457818	+	5644;5645	19	0.51945	0.677278	0.157828	0.000334868	0.00498404	3	-3.24382	9e-10
ENSG00000165125	TRPV6	Homo sapiens transient receptor potential cation channel, subfamily V, member 6 (TRPV6), mRNA.	chr7	142583008	142585007	-	55503	34	0.359795	0.5219	0.162105	0.00226096	0.0187011	6	-1.84145	1.04e-19
ENSG00000106018	VIPR2	Homo sapiens vasoactive intestinal peptide receptor 2 (VIPR2), mRNA.	chr7	158937150	158939149	-	7434	164	0.166982	0.402915	0.235933	4.66e-07	4.91e-05	7	-1.13709	9.86e-39
ENSG00000091879	ANGPT2	Homo sapiens angiopoietin 2 (ANGPT2), mRNA.	chr8	6420431	6422430	-	285	30	0.677142	0.488986	-0.188156	2.64e-06	0.000175645	5	1.45243	3.99e-21
ENSG00000136574	GATA4	Homo sapiens GATA binding protein 4 (GATA4), mRNA.	chr8	11532968	11534967	+	2626	41	0.689819	0.393629	-0.29619	0.0047363	0.0313622	1	-1.08856	2.01e-44
ENSG00000155096	AZIN1	Homo sapiens antizyme inhibitor 1 (AZIN1), transcript variant 1, mRNA.	chr8	103905593	103907592	-	51582	18	0.33269	0.546953	0.214263	0.000968535	0.0103058	1	-0.72583	9.79e-16
ENSG00000155096	AZIN1	Homo sapiens antizyme inhibitor 1 (AZIN1), transcript variant 1, mRNA.	chr8	103905593	103907592	-	51582	18	0.33269	0.546953	0.214263	0.000968535	0.0103058	1	-0.566099	1.26e-12
ENSG00000165071	TMEM71	Homo sapiens transmembrane protein 71 (TMEM71), mRNA.	chr8	133772459	133774458	-	137835	17	0.653878	0.476369	-0.177509	0.00526692	0.0337561	8	0.993898	2.4e-19
ENSG00000155926	SLA	Homo sapiens Src-like-adaptor (SLA), mRNA.	chr8	134114799	134116798	-	6503	24	0.560501	0.711252	0.150751	0.000682383	0.00812427	7	1.25931	3.34e-20
ENSG00000155926	SLA	Homo sapiens Src-like-adaptor (SLA), transcript variant 2, mRNA.	chr8	134114799	134116798	-	6503	24	0.560501	0.711252	0.150751	0.000682383	0.00812427	7	1.33085	1.39e-29
ENSG00000104415	WISP1	Homo sapiens WNT1 inducible signaling pathway protein 1 (WISP1), transcript variant 1, mRNA.	chr8	134201782	134203781	+	8840	39	0.301896	0.547144	0.245249	0.00399481	0.0278781	9	1.65614	1.38e-34
ENSG00000104419	NDRG1	Homo sapiens N-myc downstream regulated gene 1 (NDRG1), mRNA.	chr8	134313766	134315765	-	10397	16	0.798384	0.419425	-0.378959	1.72e-06	0.000128553	1	0.716693	1.21e-12
ENSG00000105339	DENND3	Homo sapiens DENN/MADD domain containing 3 (DENND3), mRNA.	chr8	142125877	142127876	+	22898	42	0.561756	0.710295	0.148539	5.29e-05	0.00141557	1	0.781331	1.28e-20
ENSG00000104529	EEF1D	Homo sapiens eukaryotic translation elongation factor 1 delta (guanine nucleotide exchange protein) (EEF1D), transcript variant 1, mRNA.	chr8	144681212	144683211	-	1936	72	0.482662	0.764978	0.282316	1.92e-05	0.000716819	2	-0.977876	6.94e-33
ENSG00000104529	EEF1D	Homo sapiens eukaryotic translation elongation factor 1 delta (guanine nucleotide exchange protein) (EEF1D), transcript variant 1, mRNA.	chr8	144681212	144683211	-	1936	72	0.482662	0.764978	0.282316	1.92e-05	0.000716819	2	-0.577133	2.13e-14
ENSG00000167701	GPT	Homo sapiens glutamic-pyruvate transaminase (alanine aminotransferase) (GPT), mRNA.	chr8	145726856	145728855	+	2875	60	0.192713	0.520429	0.327716	0.00034175	0.00506226	12	-0.838868	4.4e-18
ENSG00000147889	CDKN2A	Homo sapiens cyclin-dependent kinase inhibitor 2A (melanoma, p16, inhibits CDK4) (CDKN2A), transcript variant 4, mRNA.	chr9	21994801	21996800	-	1029	131	0.416865	0.258191	-0.158673	7.77e-05	0.00182164	2	0.62385	4.58e-08
ENSG00000147889	CDKN2A	Homo sapiens cyclin-dependent kinase inhibitor 2A (melanoma, p16, inhibits CDK4) (CDKN2A), transcript variant 3, mRNA.	chr9	21994801	21996800	-	1029	131	0.416865	0.258191	-0.158673	7.77e-05	0.00182164	2	0.882212	2.27e-09
ENSG00000010438	PRSS3	Homo sapiens protease, serine, 3 (mesotrypsin) (PRSS3), mRNA.	chr9	33749015	33751014	+	5646	73	0.756999	0.52137	-0.235629	0.00253483	0.0201751	5	-2.87541	3.06e-11
ENSG00000107159	CA9	Homo sapiens carbonic anhydrase IX (CA9), mRNA.	chr9	35672353	35674352	+	768	20	0.260444	0.531643	0.271199	0.001707	0.0153961	2	1.2555	1.75e-06
ENSG00000119139	TJP2	Homo sapiens tight junction protein 2 (zona occludens 2) (TJP2), transcript variant 2, mRNA.	chr9	71734709	71736708	+	9414	115	0.10367	0.242326	0.138657	0.000116257	0.00239663	4	0.661145	4.46e-15
ENSG00000130957	FBP2	Homo sapiens fructose-1,6-bisphosphatase 2 (FBP2), mRNA.	chr9	97355576	97357575	-	8789	45	0.478517	0.70793	0.229414	0.00984625	0.0517963	2	-0.985417	5.93e-33
ENSG00000136842	TMOD1	Homo sapiens tropomodulin 1 (TMOD1), mRNA.	chr9	100261962	100263961	+	7111	63	0.186662	0.308019	0.121357	0.000932785	0.0100814	2	-1.29424	6.6e-21
ENSG00000136872	ALDOB	Homo sapiens aldolase B, fructose-bisphosphate (ALDOB), mRNA.	chr9	104197606	104199605	-	229	8	0.359574	0.621515	0.261941	5.35e-05	0.00142208	4	-1.7205	4.2e-14
ENSG00000136883	KIF12	Homo sapiens kinesin family member 12 (KIF12), mRNA.	chr9	116861008	116863007	-	113220	47	0.148041	0.398568	0.250527	0.00296654	0.0226371	4	-1.06656	3.72e-16
ENSG00000181634	TNFSF15	Homo sapiens tumor necrosis factor (ligand) superfamily, member 15 (TNFSF15), mRNA.	chr9	117567907	117569906	-	9966	15	0.210501	0.0714596	-0.139042	0.00136059	0.0130504	1	-0.621153	3.45e-13
ENSG00000136869	TLR4	Homo sapiens toll-like receptor 4 (TLR4), transcript variant 4, mRNA.	chr9	120465110	120467109	+	7099	18	0.327084	0.115952	-0.211132	0.00159825	0.0147362	3	0.800706	4.89e-31
ENSG00000106804	C5	Homo sapiens complement component 5 (C5), mRNA.	chr9	123812055	123814054	-	727	10	0.468192	0.841808	0.373616	1.31e-05	0.000563039	1	-2.12107	1.14e-36
ENSG00000119522	DENND1A	Homo sapiens DENN/MADD domain containing 1A (DENND1A), transcript variant 2, mRNA.	chr9	126691932	126693931	-	57706	123	0.136098	0.269177	0.133079	0.00168394	0.0152838	4	0.683424	1.5e-17
ENSG00000136859	ANGPTL2	Homo sapiens angiopoietin-like 2 (ANGPTL2), mRNA.	chr9	129884663	129886662	-	23452	58	0.142719	0.290043	0.147324	0.00591281	0.0364971	3	1.62503	8.46e-26
ENSG00000106991	ENG	Homo sapiens endoglin (Osler-Rendu-Weber syndrome 1) (ENG), mRNA.	chr9	130616536	130618535	-	2022	59	0.631783	0.42772	-0.204063	0.00116358	0.0117127	3	1.16999	4.48e-17
ENSG00000148346	LCN2	Homo sapiens lipocalin 2 (oncogene 24p3) (LCN2), mRNA.	chr9	130909850	130911849	+	3934	42	0.517035	0.669393	0.152358	0.000520535	0.00676807	4	3.00774	1.54e-23
ENSG00000175287	PHYHD1	Homo sapiens phytanoyl-CoA dioxygenase domain containing 1 (PHYHD1), mRNA.	chr9	131681674	131683673	+	254295	51	0.459806	0.666836	0.207031	0.000470974	0.00629899	7	-1.22417	4.87e-43
ENSG00000170835	CEL	Homo sapiens carboxyl ester lipase (bile salt-stimulated lipase) (CEL), mRNA.	chr9	135935865	135937864	+	1056	45	0.340501	0.702658	0.362157	3.51e-08	7.7e-06	3	-3.44597	3.46e-10
ENSG00000085265	FCN1	Homo sapiens ficolin (collagen/fibrinogen domain containing) 1 (FCN1), mRNA.	chr9	137809310	137811309	-	2219	28	0.601592	0.717974	0.116382	7.81e-07	7.32e-05	2	0.68908	0.000771799
ENSG00000169583	CLIC3	Homo sapiens chloride intracellular channel 3 (CLIC3), mRNA.	chr9	139890756	139892755	-	9022	69	0.460683	0.262835	-0.197848	0.00842557	0.0465397	3	2.42997	3.48e-31
ENSG00000165512	ZNF22	Homo sapiens zinc finger protein 22 (KOX 15) (ZNF22), mRNA.	chr10	45494423	45496422	+	7570	46	0.503946	0.381793	-0.122152	0.000648049	0.00782082	12	-0.876829	2.87e-27
ENSG00000165512	ZNF22	Homo sapiens zinc finger protein 22 (KOX 15) (ZNF22), mRNA.	chr10	45494423	45496422	+	7570	46	0.503946	0.381793	-0.122152	0.000648049	0.00782082	12	-0.738396	6.75e-18
ENSG00000107623	GDF10	Homo sapiens growth differentiation factor 10 (GDF10), mRNA.	chr10	48438477	48440476	-	2662	119	0.0838404	0.238886	0.155045	0.00102478	0.0107273	9	-1.63152	7.74e-52
ENSG00000156510	HKDC1	Homo sapiens hexokinase domain containing 1 (HKDC1), mRNA.	chr10	70978559	70980558	+	80201	29	0.246336	0.588462	0.342125	0.000306869	0.00471238	5	0.77402	3.68e-08
ENSG00000151224	MAT1A	Homo sapiens methionine adenosyltransferase I, alpha (MAT1A), mRNA.	chr10	82048941	82050940	-	4143	21	0.238199	0.500906	0.262706	7.11e-05	0.00172607	6	-1.06556	9.09e-35
ENSG00000095713	CRTAC1	Homo sapiens cartilage acidic protein 1 (CRTAC1), mRNA.	chr10	99790086	99792085	-	55118	156	0.235392	0.341346	0.105954	0.00113015	0.0114441	9	0.524327	2.85e-08
ENSG00000150593	PDCD4	Homo sapiens programmed cell death 4 (neoplastic transformation inhibitor) (PDCD4), transcript variant 2, mRNA.	chr10	112630065	112632064	+	27250;100616113	91	0.109811	0.226929	0.117117	0.000503649	0.00661701	15	-2.48011	4.37e-47
ENSG00000150593	PDCD4	Homo sapiens programmed cell death 4 (neoplastic transformation inhibitor) (PDCD4), transcript variant 2, mRNA.	chr10	112630065	112632064	+	27250;100616113	91	0.109811	0.226929	0.117117	0.000503649	0.00661701	15	-2.08976	1.24e-33
ENSG00000119927	GPAM	Homo sapiens glycerol-3-phosphate acyltransferase, mitochondrial (GPAM), mRNA.	chr10	113974636	113976635	-	57678	25	0.121006	0.412665	0.291659	3.38e-07	3.86e-05	1	-0.627482	1.46e-09
ENSG00000119927	GPAM	Homo sapiens glycerol-3-phosphate acyltransferase, mitochondrial (GPAM), mRNA.	chr10	113974636	113976635	-	57678	25	0.121006	0.412665	0.291659	3.38e-07	3.86e-05	1	-0.504102	3.59e-06
ENSG00000175535	PNLIP	Homo sapiens pancreatic lipase (PNLIP), mRNA.	chr10	118303943	118305942	+	5406	14	0.431834	0.693753	0.261918	9.09e-07	8.18e-05	6	-3.061	3.45e-09
ENSG00000187021	PNLIPRP1	Homo sapiens pancreatic lipase-related protein 1 (PNLIPRP1), mRNA.	chr10	118348397	118350396	+	5407	9	0.382241	0.645859	0.263619	2.26e-05	0.000813376	3	-4.63275	3.48e-16
ENSG00000165862	PNLIPRP2	Homo sapiens pancreatic lipase-related protein 2 (PNLIPRP2), mRNA.	chr10	118378965	118380964	+	5408	44	0.518332	0.74945	0.231118	9.36e-05	0.00208033	3	-4.56463	5.17e-15
ENSG00000151651	ADAM8	Homo sapiens ADAM metallopeptidase domain 8 (ADAM8), mRNA.	chr10	135089873	135091872	-	101	99	0.443196	0.312235	-0.130961	0.00132257	0.0128048	8	1.60104	5.9e-33
ENSG00000188076	SCGB1C1	Homo sapiens secretoglobin, family 1C, member 1 (SCGB1C1), mRNA.	chr11	191580	193579	+	147199	26	0.373947	0.499267	0.12532	2.21e-05	0.000800032	10	-0.547156	2.92e-22
ENSG00000185507	IRF7	Homo sapiens interferon regulatory factor 7 (IRF7), transcript variant b, mRNA.	chr11	615500	617499	-	3665	132	0.540706	0.408316	-0.132391	0.00766214	0.0435987	14	0.918068	1.29e-20
ENSG00000185507	IRF7	Homo sapiens interferon regulatory factor 7 (IRF7), transcript variant c, mRNA.	chr11	615500	617499	-	3665	132	0.540706	0.408316	-0.132391	0.00766214	0.0435987	14	1.15362	3.01e-21
ENSG00000130592	LSP1	Homo sapiens lymphocyte-specific protein 1 (LSP1), transcript variant 2, mRNA.	chr11	1872700	1874699	+	4046	68	0.840058	0.616946	-0.223111	0.00302772	0.0229875	8	0.504338	6.88e-11
ENSG00000110651	CD81	Homo sapiens CD81 molecule (CD81), mRNA.	chr11	2395907	2397906	+	975	35	0.35676	0.640876	0.284116	0.00214066	0.0180831	18	0.58051	1.45e-19
ENSG00000254827	SLC22A18AS	Homo sapiens solute carrier family 22 (organic cation transporter), member 18 antisense (SLC22A18AS), mRNA.	chr11	2924471	2926470	-	5003	52	0.79051	0.665395	-0.125115	0.000652951	0.00784727	20	1.03144	5.17e-20
ENSG00000132274	TRIM22	Homo sapiens tripartite motif-containing 22 (TRIM22), mRNA.	chr11	5709419	5711418	+	10346	9	0.768262	0.60586	-0.162402	0.0016692	0.0151912	4	1.2976	3.9e-21
ENSG00000166394	CYB5R2	Homo sapiens cytochrome b5 reductase 2 (CYB5R2), transcript variant 1, mRNA.	chr11	7697954	7699953	-	51700	16	0.744677	0.401547	-0.34313	0.000178383	0.00325454	1	0.783854	3.04e-18
ENSG00000152268	SPON1	Homo sapiens spondin 1, extracellular matrix protein (SPON1), mRNA.	chr11	13982414	13984413	+	10418	74	0.398545	0.647719	0.249174	0.000156931	0.00296816	12	2.05683	3.85e-29
ENSG00000186117	OR5L1	Homo sapiens olfactory receptor, family 5, subfamily L, member 1 (OR5L1), mRNA.	chr11	55577354	55579353	+	219437	11	0.370765	0.495153	0.124389	0.00588604	0.0364118	1	-2.18895	2.82e-31
ENSG00000110077	MS4A6A	Homo sapiens membrane-spanning 4-domains, subfamily A, member 6A (MS4A6A), transcript variant 3, mRNA.	chr11	59951640	59953639	-	64231	14	0.766846	0.652037	-0.114809	0.00175224	0.0156291	4	1.30623	8.46e-15
ENSG00000110077	MS4A6A	Homo sapiens membrane-spanning 4-domains, subfamily A, member 6A (MS4A6A), transcript variant 3, mRNA.	chr11	59951640	59953639	-	64231	14	0.766846	0.652037	-0.114809	0.00175224	0.0156291	4	1.40647	2.98e-19
ENSG00000110077	MS4A6A	Homo sapiens membrane-spanning 4-domains, subfamily A, member 6A (MS4A6A), transcript variant 2, mRNA.	chr11	59951640	59953639	-	64231	14	0.766846	0.652037	-0.114809	0.00175224	0.0156291	4	1.46193	5.67e-19
ENSG00000110446	SLC15A3	Homo sapiens solute carrier family 15, member 3 (SLC15A3), mRNA.	chr11	60719503	60721502	-	51296	32	0.479004	0.252667	-0.226336	0.00558093	0.0351212	3	1.46796	1.28e-30
ENSG00000133321	RARRES3	Homo sapiens retinoic acid receptor responder (tazarotene induced) 3 (RARRES3), mRNA.	chr11	63302781	63304780	+	5920	29	0.582272	0.386648	-0.195624	0.00123759	0.0122308	5	1.74778	1.15e-25
ENSG00000149735	GPHA2	Homo sapiens glycoprotein hormone alpha 2 (GPHA2), mRNA.	chr11	64702861	64704860	-	170589	26	0.459451	0.710601	0.25115	1.06e-06	9.06e-05	8	-0.552375	1.29e-19
ENSG00000174807	CD248	Homo sapiens CD248 molecule, endosialin (CD248), mRNA.	chr11	66084016	66086015	-	57124	82	0.507776	0.371773	-0.136002	0.000447789	0.00610394	10	1.48145	4.55e-21
ENSG00000213402	PTPRCAP	Homo sapiens protein tyrosine phosphatase, receptor type, C-associated protein (PTPRCAP), mRNA.	chr11	67205039	67207038	-	5790	67	0.848096	0.641337	-0.206759	0.000587044	0.00732455	11	0.715741	2.33e-11
ENSG00000132744	ACY3	Homo sapiens aspartoacylase (aminocyclase) 3 (ACY3), mRNA.	chr11	67417631	67419630	-	91703	60	0.131377	0.293208	0.161831	5.28e-05	0.00141388	11	-1.03423	4.03e-38
ENSG00000172927	MYEOV	Homo sapiens myeloma overexpressed gene (in a subset of t(11;14) positive multiple myelomas) (MYEOV), mRNA.	chr11	69060105	69062104	+	26579	30	0.758392	0.622228	-0.136164	0.00225404	0.0186489	6	1.13147	1.06e-13
ENSG00000198488	B3GNT6	Homo sapiens UDP-GlcNAc:betaGal beta-1,3-N-acetylglucosaminyltransferase 6 (B3GNT6), mRNA.	chr11	76743885	76745884	+	192134	12	0.832179	0.654654	-0.177526	0.00256613	0.02036	3	-1.00093	3.49e-37
ENSG00000073921	PICALM	Homo sapiens phosphatidylinositol binding clathrin assembly protein (PICALM), transcript variant 1, mRNA.	chr11	85780425	85782424	-	8301	22	0.412105	0.161511	-0.250594	5.47e-05	0.00144651	1	0.550851	5.87e-08
ENSG00000149968	MMP3	Homo sapiens matrix metallopeptidase 3 (stromelysin 1, progelatinase) (MMP3), mRNA.	chr11	102714035	102716034	-	4314	9	0.638607	0.746227	0.107621	0.0038314	0.0270499	4	0.700126	1.68e-09
ENSG00000110347	MMP12	Homo sapiens matrix metallopeptidase 12 (macrophage elastase) (MMP12), mRNA.	chr11	102745265	102747264	-	4321	17	0.580493	0.724953	0.14446	0.00171712	0.0154546	5	1.15829	3.36e-10
ENSG00000110347	MMP12	Homo sapiens matrix metallopeptidase 12 (macrophage elastase) (MMP12), mRNA.	chr11	102745265	102747264	-	4321	17	0.580493	0.724953	0.14446	0.00171712	0.0154546	5	1.67968	8.51e-13
ENSG00000149313	AASDHPPT	Homo sapiens aminoadipate-semialdehyde dehydrogenase-phosphopantetheinyl transferase (AASDHPPT), mRNA.	chr11	105944728	105946727	+	60496	9	0.798125	0.902951	0.104827	7.38e-05	0.00176255	1	-0.721619	3.55e-08
ENSG00000149313	AASDHPPT	Homo sapiens aminoadipate-semialdehyde dehydrogenase-phosphopantetheinyl transferase (AASDHPPT), mRNA.	chr11	105944728	105946727	+	60496	9	0.798125	0.902951	0.104827	7.38e-05	0.00176255	1	-0.562655	3.1e-19
ENSG00000166736	HTR3A	Homo sapiens 5-hydroxytryptamine (serotonin) receptor 3A (HTR3A), transcript variant 1, mRNA.	chr11	113844103	113846102	+	3359	21	0.44511	0.555507	0.110396	9.5e-05	0.00210746	7	-2.549	3.18e-40
ENSG00000166736	HTR3A	Homo sapiens 5-hydroxytryptamine (serotonin) receptor 3A (HTR3A), transcript variant 2, mRNA.	chr11	113844103	113846102	+	3359	21	0.44511	0.555507	0.110396	9.5e-05	0.00210746	7	-0.682083	1.05e-08
ENSG00000149591	TAGLN	Homo sapiens transgelin (TAGLN), transcript variant 2, mRNA.	chr11	117068537	117070536	+	6876	49	0.618769	0.445722	-0.173047	8.92e-08	1.5e-05	9	1.94813	1.47e-26
ENSG00000149591	TAGLN	Homo sapiens transgelin (TAGLN), transcript variant 2, mRNA.	chr11	117068537	117070536	+	6876	49	0.618769	0.445722	-0.173047	8.92e-08	1.5e-05	9	1.96312	8.43e-40
ENSG00000134954	ETS1	Homo sapiens v-ets erythroblastosis virus E26 oncogene homolog 1 (avian) (ETS1), mRNA.	chr11	128456954	128458953	-	2113	14	0.40433	0.633339	0.229009	0.00103438	0.0107839	4	0.665539	0.00124386
ENSG00000134954	ETS1	Homo sapiens v-ets erythroblastosis virus E26 oncogene homolog 1 (avian) (ETS1), mRNA.	chr11	128456954	128458953	-	2113	14	0.40433	0.633339	0.229009	0.00103438	0.0107839	4	1.367	1.17e-25
ENSG00000110799	VWF	Homo sapiens von Willebrand factor (VWF), mRNA.	chr12	6233437	6235436	-	7450	28	0.589715	0.703655	0.113939	0.000125893	0.00254941	5	0.562624	2.69e-06
ENSG00000089692	LAG3	Homo sapiens lymphocyte-activation gene 3 (LAG3), mRNA.	chr12	6880178	6882177	+	3902	36	0.756367	0.579163	-0.177205	0.00971201	0.0512831	10	0.753678	4.64e-17
ENSG00000111679	PTPN6	Homo sapiens protein tyrosine phosphatase, non-receptor type 6 (PTPN6), transcript variant 3, mRNA.	chr12	7054131	7056130	+	5777	50	0.155533	0.301052	0.145518	0.000107223	0.00227715	8	1.075	1.85e-22
ENSG00000111701	APOBEC1	Homo sapiens apolipoprotein B mRNA editing enzyme, catalytic polypeptide 1 (APOBEC1), transcript variant 2, mRNA.	chr12	7818000	7819999	-	339	25	0.538541	0.685958	0.147417	0.00588121	0.0363892	4	0.687105	7.87e-09
ENSG00000134531	EMP1	Homo sapiens epithelial membrane protein 1 (EMP1), mRNA.	chr12	13348150	13350149	+	2012	22	0.531636	0.408917	-0.122719	0.000161818	0.0030218	5	1.33061	2.62e-22
ENSG00000048540	LMO3	Homo sapiens LIM domain only 3 (rhombotin-like 2) (LMO3), transcript variant 1, mRNA.	chr12	16763029	16765028	-	55885	11	0.350887	0.541303	0.190416	8.38e-08	1.43e-05	2	-1.99634	4.05e-25
ENSG00000048540	LMO3	Homo sapiens LIM domain only 3 (rhombotin-like 2) (LMO3), transcript variant 2, mRNA.	chr12	16763029	16765028	-	55885	11	0.350887	0.541303	0.190416	8.38e-08	1.43e-05	2	-1.03068	2.16e-41
ENSG00000048540	LMO3	Homo sapiens LIM domain only 3 (rhombotin-like 2) (LMO3), transcript variant 1, mRNA.	chr12	16763029	16765028	-	55885	11	0.350887	0.541303	0.190416	8.38e-08	1.43e-05	2	-0.662309	7.25e-29
ENSG00000060982	BCAT1	Homo sapiens branched chain aminotransferase 1, cytosolic (BCAT1), mRNA.	chr12	25101894	25103893	-	586	46	0.29891	0.473393	0.174482	0.000770467	0.0088005	8	-1.40383	5.18e-19
ENSG00000087494	PTHLH	Homo sapiens parathyroid hormone-like hormone (PTHLH), transcript variant 4, mRNA.	chr12	28125139	28127138	-	5744	10	0.873686	0.71334	-0.160346	0.0061309	0.0373736	1	0.762867	3.06e-13
ENSG00000087494	PTHLH	Homo sapiens parathyroid hormone-like hormone (PTHLH), transcript variant 1, mRNA.	chr12	28125139	28127138	-	5744	10	0.873686	0.71334	-0.160346	0.0061309	0.0373736	1	0.982539	1.26e-13
ENSG00000185432	METTL7A	Homo sapiens methyltransferase like 7A (METTL7A), mRNA.	chr12	51315755	51317754	+	25840	10	0.83359	0.627714	-0.205876	0.000177533	0.00324286	1	-1.02138	5.14e-11
ENSG00000167779	IGFBP6	Homo sapiens insulin-like growth factor binding protein 6 (IGFBP6), mRNA.	chr12	53489720	53491719	+	3489	53	0.390523	0.265577	-0.124945	0.00135373	0.0130088	6	0.889886	1.72e-08
ENSG00000135390	ATP5G2	Homo sapiens ATP synthase, H+ transporting, mitochondrial F0 complex, subunit c (subunit 9), isoform 2 (ATP5G2), nuclear gene encoding mitochondrial protein, transcript variant 2, mRNA.	chr12	54070693	54072692	-	517	63	0.461717	0.32579	-0.135927	0.000717698	0.00840495	8	-0.617665	5.09e-19
ENSG00000139540	SLC39A5	Homo sapiens solute carrier family 39 (metal ion transporter), member 5 (SLC39A5), mRNA.	chr12	56622333	56624332	+	283375	32	0.696163	0.816046	0.119883	0.00112588	0.0114261	6	-3.0338	2e-41
ENSG00000123329	ARHGAP9	Homo sapiens Rho GTPase activating protein 9 (ARHGAP9), transcript variant 3, mRNA.	chr12	57882098	57884097	-	64333	22	0.573279	0.721251	0.147972	0.000480653	0.0063832	3	0.706534	2.21e-18
ENSG00000123329	ARHGAP9	Homo sapiens Rho GTPase activating protein 9 (ARHGAP9), mRNA.	chr12	57882098	57884097	-	64333	22	0.573279	0.721251	0.147972	0.000480653	0.0063832	3	1.44563	1.49e-25
ENSG00000153233	PTPRR	Homo sapiens protein tyrosine phosphatase, receptor type, R (PTPRR), transcript variant 1, mRNA.	chr12	71314124	71316123	-	5801	45	0.264636	0.371832	0.107196	0.00532666	0.0340262	10	1.21668	2.92e-18
ENSG00000171759	PAH	Homo sapiens phenylalanine hydroxylase (PAH), mRNA.	chr12	103351689	103353688	-	5053;101929036	129	0.0590362	0.213794	0.154757	5.48e-09	1.93e-06	12	-0.667615	1.27e-12
ENSG00000111335	OAS2	Homo sapiens 2'-5'-oligoadenylate synthetase 2, 69/71kDa (OAS2), transcript variant 3, mRNA.	chr12	113414700	113416699	+	4939	35	0.517413	0.241891	-0.275522	0.00298465	0.0227473	8	0.597916	4.39e-15
ENSG00000111335	OAS2	Homo sapiens 2'-5'-oligoadenylate synthetase 2, 69/71kDa (OAS2), transcript variant 2, mRNA.	chr12	113414700	113416699	+	4939	35	0.517413	0.241891	-0.275522	0.00298465	0.0227473	8	0.874837	1.57e-17
ENSG00000111335	OAS2	Homo sapiens 2'-5'-oligoadenylate synthetase 2, 69/71kDa (OAS2), transcript variant 1, mRNA.	chr12	113414700	113416699	+	4939	35	0.517413	0.241891	-0.275522	0.00298465	0.0227473	8	2.80999	4.87e-39
ENSG00000170890	PLA2G1B	Homo sapiens phospholipase A2, group IB (pancreas) (PLA2G1B), mRNA.	chr12	120765093	120767092	-	5319	34	0.167907	0.546313	0.378406	8.92e-08	1.5e-05	3	-4.11227	1.09e-12
ENSG00000187498	COL4A1	Homo sapiens collagen, type IV, alpha 1 (COL4A1), mRNA.	chr13	110958997	110960996	-	1282	192	0.0383341	0.255055	0.216721	0.00505117	0.0327532	10	2.19834	1.86e-50
ENSG00000157227	MMP14	Homo sapiens matrix metallopeptidase 14 (membrane-inserted) (MMP14), mRNA.	chr14	23304266	23306265	+	4323	53	0.164227	0.294114	0.129888	0.00894421	0.0485337	7	0.738991	1.99e-12
ENSG00000176435	CLEC14A	Homo sapiens C-type lectin domain family 14, member A (CLEC14A), mRNA.	chr14	38725075	38727074	-	161198	61	0.646451	0.447661	-0.19879	0.00335564	0.0247281	7	0.513967	1.79e-08
ENSG00000182107	TMEM30B	Homo sapiens transmembrane protein 30B (TMEM30B), mRNA.	chr14	61748059	61750058	-	161291	31	0.133251	0.360368	0.227117	0.0037517	0.0266381	4	-0.594134	6.42e-07
ENSG00000156127	BATF	Homo sapiens basic leucine zipper transcription factor, ATF-like (BATF), mRNA.	chr14	75987268	75989267	+	10538	30	0.60156	0.469489	-0.132071	0.000471463	0.00629899	9	1.29777	2.29e-27
ENSG00000100604	CHGA	Homo sapiens chromogranin A (parathyroid secretory protein 1) (CHGA), mRNA.	chr14	93387925	93389924	+	1113	95	0.170749	0.312191	0.141442	0.0024517	0.0197508	9	-0.926017	0.000797842
ENSG00000183484	GPR132	Homo sapiens G protein-coupled receptor 132 (GPR132), mRNA.	chr14	105531283	105533282	-	29933	48	0.666459	0.412779	-0.25368	0.000995456	0.010502	6	0.672231	1.34e-22
ENSG00000137841	PLCB2	Homo sapiens phospholipase C, beta 2 (PLCB2), mRNA.	chr15	40599637	40601636	-	5330	50	0.77117	0.45815	-0.31302	4.11e-05	0.00119859	9	0.924719	1.73e-20
ENSG00000169856	ONECUT1	Homo sapiens one cut homeobox 1 (ONECUT1), mRNA.	chr15	53082774	53084773	-	3175	83	0.468165	0.286272	-0.181893	0.000630423	0.0076809	8	-0.584303	2.44e-21
ENSG00000140403	DNAJA4	Homo sapiens DnaJ (Hsp40) homolog, subfamily A, member 4 (DNAJA4), mRNA.	chr15	78554928	78556927	+	55466	76	0.683466	0.577114	-0.106352	9.89e-07	8.64e-05	9	0.896309	1.47e-13
ENSG00000136404	TM6SF1	Homo sapiens transmembrane 6 superfamily member 1 (TM6SF1), mRNA.	chr15	83774659	83776658	+	53346	132	0.0493437	0.254026	0.204682	0.00197338	0.0170375	8	0.72568	7.32e-13
ENSG00000185551	NR2F2	Homo sapiens nuclear receptor subfamily 2, group F, member 2 (NR2F2), mRNA.	chr15	96867667	96869666	+	7026	32	0.444527	0.187315	-0.257212	0.00654822	0.039283	8	0.537672	0.000546473
ENSG00000076344	RGS11	Homo sapiens regulator of G-protein signalling 11 (RGS11), transcript variant 1, mRNA.	chr16	325481	327480	-	8786	131	0.228817	0.357779	0.128962	0.00839462	0.0464594	7	-0.89664	1.09e-14
ENSG00000242173	ARHGDIG	Homo sapiens Rho GDP dissociation inhibitor (GDI) gamma (ARHGDIG), mRNA.	chr16	317226	319225	+	398	69	0.30901	0.59531	0.2863	3.53e-05	0.00108082	4	-2.36445	2.84e-56
ENSG00000185615	PDIA2	Homo sapiens protein disulfide isomerase family A, member 2 (PDIA2), mRNA.	chr16	331652	333651	+	64714	77	0.390687	0.612981	0.222294	0.000412621	0.00576023	12	-4.17503	8.06e-29
ENSG00000167964	RAB26	Homo sapiens RAB26, member RAS oncogene family (RAB26), mRNA.	chr16	2189304	2191303	+	25837	58	0.304699	0.691154	0.386455	1.6e-06	0.000121971	1	-1.69893	1.72e-29
ENSG00000008517	IL32	Homo sapiens interleukin 32 (IL32), transcript variant 4, mRNA.	chr16	3113798	3115797	+	9235	43	0.315043	0.435416	0.120373	0.0039316	0.0275613	8	-1.15532	2.61e-14
ENSG00000008517	IL32	Homo sapiens interleukin 32 (IL32), transcript variant 3, mRNA.	chr16	3113798	3115797	+	9235	43	0.315043	0.435416	0.120373	0.0039316	0.0275613	8	-0.762126	1.17e-10
ENSG00000169347	GP2	Homo sapiens glycoprotein 2 (zymogen granule membrane) (GP2), transcript variant 3, mRNA.	chr16	20338631	20340630	-	2813	16	0.232707	0.517771	0.285063	0.000129698	0.00260769	2	-3.78756	2.23e-13
ENSG00000140749	IGSF6	Homo sapiens immunoglobulin superfamily, member 6 (IGSF6), mRNA.	chr16	21663482	21665481	-	10261	21	0.637063	0.759175	0.122112	0.000143954	0.00280502	5	1.2153	1.24e-23
ENSG00000122254	HS3ST2	Homo sapiens heparan sulfate (glucosamine) 3-O-sulfotransferase 2 (HS3ST2), mRNA.	chr16	22823998	22825997	+	9956	152	0.0935518	0.245924	0.152373	4.03e-05	0.00118207	10	0.624631	2.25e-08
ENSG00000103375	AQP8	Homo sapiens aquaporin 8 (AQP8), mRNA.	chr16	25225552	25227551	+	343	15	0.356907	0.60196	0.245053	6.39e-05	0.0016168	1	-4.73264	2.96e-25
ENSG00000176046	NUPR1	Homo sapiens nuclear protein 1 (NUPR1), transcript variant 1, mRNA.	chr16	28549996	28551995	-	26471	34	0.303639	0.482936	0.179297	3.83e-05	0.00113961	7	-1.21883	1.72e-21
ENSG00000103485	QPRT	Homo sapiens quinolinate phosphoribosyltransferase (nicotinate-nucleotide pyrophosphorylase (carboxylating)) (QPRT), mRNA.	chr16	29673100	29675099	+	23475;101929880	42	0.713717	0.565384	-0.148333	0.00134466	0.0129498	10	-1.49463	4.76e-25
ENSG00000174992	ZG16	Homo sapiens zymogen granule protein 16 (ZG16), mRNA.	chr16	29788061	29790060	+	653808	22	0.604828	0.789255	0.184427	1.16e-06	9.55e-05	3	-2.02648	4.49e-45
ENSG00000052344	PRSS8	Homo sapiens protease, serine, 8 (prostasin) (PRSS8), mRNA.	chr16	31146584	31148583	-	5652	50	0.368978	0.559343	0.190365	0.000234449	0.00395128	11	-0.587531	0.000180596
ENSG00000006210	CX3CL1	Homo sapiens chemokine (C-X3-C motif) ligand 1 (CX3CL1), mRNA.	chr16	57404870	57406869	+	6376	40	0.383095	0.52139	0.138295	0.0054197	0.0344569	7	0.647435	4.04e-08
ENSG00000179776	CDH5	Homo sapiens cadherin 5, type 2, VE-cadherin (vascular epithelium) (CDH5), mRNA.	chr16	66399033	66401032	+	1003	32	0.571625	0.453552	-0.118073	0.00296756	0.0226393	7	0.75511	1.57e-13
ENSG00000140931	CMTM3	Homo sapiens CKLF-like MARVEL transmembrane domain containing 3 (CMTM3), transcript variant 5, mRNA.	chr16	66636277	66638276	+	123920	49	0.463804	0.2062	-0.257604	0.00653373	0.0392189	3	1.69382	1.22e-36
ENSG00000140931	CMTM3	Homo sapiens CKLF-like MARVEL transmembrane domain containing 3 (CMTM3), transcript variant 4, mRNA.	chr16	66636277	66638276	+	123920	49	0.463804	0.2062	-0.257604	0.00653373	0.0392189	3	2.28383	1.14e-49
ENSG00000172840	PDP2	Homo sapiens pyruvate dehydrogenase phosphatase isoenzyme 2 (PDP2), mRNA.	chr16	66910992	66912991	+	57546	39	0.461985	0.753693	0.291708	1.66e-05	0.00065582	1	-0.518456	1.55e-25
ENSG00000141086	CTRL	Homo sapiens chymotrypsin-like (CTRL), mRNA.	chr16	67965818	67967817	-	1506	46	0.444213	0.788283	0.34407	1.38e-09	7.24e-07	4	-4.37771	2.04e-24
ENSG00000168928	CTRB2	Homo sapiens chymotrypsinogen B2 (CTRB2), mRNA.	chr16	75240584	75242583	-	440387	57	0.533607	0.755457	0.221851	6.51e-07	6.45e-05	7	-3.18893	2.46e-08
ENSG00000168925	CTRB1	Homo sapiens chymotrypsinogen B1 (CTRB1), mRNA.	chr16	75251398	75253397	+	1504	39	0.473225	0.736059	0.262833	1.37e-09	7.24e-07	5	-4.78475	9.36e-18
ENSG00000168925	CTRB1	Homo sapiens chymotrypsinogen B1 (CTRB1), mRNA.	chr16	75251398	75253397	+	1504	39	0.473225	0.736059	0.262833	1.37e-09	7.24e-07	5	-4.62241	4.14e-16
ENSG00000140945	CDH13	Homo sapiens cadherin 13, H-cadherin (heart) (CDH13), mRNA.	chr16	82658908	82660907	+	1012	51	0.200428	0.344181	0.143753	3.01e-06	0.000193432	15	0.517104	1.57e-12
ENSG00000167513	CDT1	Homo sapiens chromatin licensing and DNA replication factor 1 (CDT1), mRNA.	chr16	88868121	88870120	+	81620	134	0.294414	0.176912	-0.117502	0.00725745	0.0420455	5	0.760068	1.18e-15
ENSG00000108405	P2RX1	Homo sapiens purinergic receptor P2X, ligand-gated ion channel, 1 (P2RX1), mRNA.	chr17	3819295	3821294	-	5023	56	0.616098	0.499036	-0.117062	0.00104456	0.0108426	10	-2.20257	4.67e-41
ENSG00000167741	GGT6	Homo sapiens gamma-glutamyltransferase 6 homolog (rat) (GGT6), mRNA.	chr17	4463614	4465613	-	124975	43	0.385883	0.649155	0.263272	0.00170443	0.0153941	8	-1.77577	4.14e-28
ENSG00000132530	XAF1	Homo sapiens XIAP associated factor-1 (XAF1), transcript variant 2, mRNA.	chr17	6657266	6659265	+	54739	39	0.603286	0.383801	-0.219485	0.00225226	0.0186391	8	0.772687	2.23e-15
ENSG00000132530	XAF1	Homo sapiens XIAP associated factor-1 (XAF1), transcript variant 2, mRNA.	chr17	6657266	6659265	+	54739	39	0.603286	0.383801	-0.219485	0.00225226	0.0186391	8	2.40369	4.26e-35
ENSG00000129226	CD68	Homo sapiens CD68 antigen (CD68), mRNA.	chr17	7481285	7483284	+	968	21	0.465497	0.28001	-0.185487	0.00100847	0.0105995	5	0.65428	7.59e-08
ENSG00000129226	CD68	Homo sapiens CD68 antigen (CD68), mRNA.	chr17	7481285	7483284	+	968	21	0.465497	0.28001	-0.185487	0.00100847	0.0105995	5	1.22816	1.85e-25
ENSG00000129226	CD68	Homo sapiens CD68 antigen (CD68), mRNA.	chr17	7481285	7483284	+	968	21	0.465497	0.28001	-0.185487	0.00100847	0.0105995	5	1.27791	8.99e-14
ENSG00000007237	GAS7	Homo sapiens growth arrest-specific 7 (GAS7), transcript variant b, mRNA.	chr17	10101369	10103368	-	8522	168	0.0566079	0.180617	0.124009	0.000118913	0.00244163	5	0.983557	1.89e-16
ENSG00000187688	TRPV2	Homo sapiens transient receptor potential cation channel, subfamily V, member 2 (TRPV2), mRNA.	chr17	16317356	16319355	+	51393	37	0.589551	0.317215	-0.272336	0.00465547	0.0309752	5	1.04396	2.56e-24
ENSG00000108602	ALDH3A1	Homo sapiens aldehyde dehydrogenase 3 family, memberA1 (ALDH3A1), mRNA.	chr17	19651757	19653756	-	218	47	0.269022	0.442763	0.173741	0.00259724	0.0205436	5	0.960549	2.12e-06
ENSG00000109113	RAB34	Homo sapiens RAB34, member RAS oncogene family (RAB34), mRNA.	chr17	27044948	27046947	-	83871;100861437	83	0.349364	0.200221	-0.149142	0.000962097	0.010264	11	1.51607	1.47e-34
ENSG00000198242	RPL23A	Homo sapiens ribosomal protein L23a (RPL23A), mRNA.	chr17	27044911	27046910	+	6147;26809	84	0.349364	0.200221	-0.149142	0.000962097	0.010264	11	-0.648178	3.46e-08
ENSG00000141753	IGFBP4	Homo sapiens insulin-like growth factor binding protein 4 (IGFBP4), mRNA.	chr17	38598202	38600201	+	3487	138	0.314051	0.177838	-0.136213	0.000748378	0.00864995	7	1.20773	6.92e-16
ENSG00000108244	KRT23	Homo sapiens keratin 23 (histone deacetylase inducible) (KRT23), mRNA.	chr17	39093387	39095386	-	25984	26	0.421449	0.608343	0.186894	0.001655	0.0151019	6	0.703624	1.55e-07
ENSG00000171346	KRT15	Homo sapiens keratin 15 (KRT15), mRNA.	chr17	39678282	39680281	-	3866	35	0.69314	0.577402	-0.115738	0.000408857	0.00572974	3	0.656139	3.35e-09
ENSG00000108465	CDK5RAP3	Homo sapiens CDK5 regulatory subunit associated protein 3 (CDK5RAP3), transcript variant 2, mRNA.	chr17	46043676	46045675	+	80279	29	0.157262	0.389311	0.232049	0.000126965	0.00256303	1	-0.658068	1.05e-07
ENSG00000108465	CDK5RAP3	Homo sapiens CDK5 regulatory subunit associated protein 3 (CDK5RAP3), mRNA.	chr17	46043676	46045675	+	80279	29	0.157262	0.389311	0.232049	0.000126965	0.00256303	1	-0.641648	7.22e-08
ENSG00000120093	HOXB3	Homo sapiens homeo box B3 (HOXB3), mRNA.	chr17	46681775	46683774	-	3213	58	0.195371	0.504771	0.3094	2.83e-05	0.000934493	9	0.609528	1.17e-17
ENSG00000260027	HOXB7	Homo sapiens homeo box B7 (HOXB7), mRNA.	chr17	46710435	46712434	-	3217	120	0.156974	0.397488	0.240514	4.39e-07	4.67e-05	7	1.99507	1.24e-33
ENSG00000136457	CHAD	Homo sapiens chondroadherin (CHAD), mRNA.	chr17	48545828	48547827	-	1101	119	0.533694	0.39935	-0.134345	0.00639621	0.0386182	11	-0.936712	4.83e-35
ENSG00000008283	CYB561	Homo sapiens cytochrome b-561 (CYB561), transcript variant 2, mRNA.	chr17	61523240	61525239	-	1534	157	0.212633	0.107508	-0.105126	0.00806259	0.0452304	8	-0.850493	3.22e-23
ENSG00000008283	CYB561	Homo sapiens cytochrome b-561 (CYB561), transcript variant 3, mRNA.	chr17	61523240	61525239	-	1534	157	0.212633	0.107508	-0.105126	0.00806259	0.0452304	8	-0.82337	4.32e-20
ENSG00000007312	CD79B	Homo sapiens CD79B antigen (immunoglobulin-associated beta) (CD79B), transcript variant 2, mRNA.	chr17	62009215	62011214	-	974	44	0.794804	0.684378	-0.110426	0.00619683	0.0376864	7	0.598159	5.56e-07
ENSG00000007312	CD79B	Homo sapiens CD79B antigen (immunoglobulin-associated beta) (CD79B), transcript variant 1, mRNA.	chr17	62009215	62011214	-	974	44	0.794804	0.684378	-0.110426	0.00619683	0.0376864	7	0.694604	6.26e-09
ENSG00000007312	CD79B	Homo sapiens CD79b molecule, immunoglobulin-associated beta (CD79B), transcript variant 3, mRNA.	chr17	62009215	62011214	-	974	44	0.794804	0.684378	-0.110426	0.00619683	0.0376864	7	1.11933	5.76e-11
ENSG00000153822	KCNJ16	Homo sapiens potassium inwardly-rectifying channel, subfamily J, member 16 (KCNJ16), transcript variant 1, mRNA.	chr17	68048070	68050069	+	3773	14	0.25411	0.745879	0.491769	6.78e-05	0.00167448	1	-1.96306	1.62e-15
ENSG00000170190	SLC16A5	Homo sapiens solute carrier family 16, member 5 (monocarboxylic acid transporter 6) (SLC16A5), mRNA.	chr17	73082322	73084321	+	9121	90	0.281384	0.106137	-0.175247	5.12e-06	0.000283712	7	1.31033	3.1e-20
ENSG00000141524	TMC6	Homo sapiens transmembrane channel-like 6 (TMC6), mRNA.	chr17	76127989	76129988	-	11322	94	0.656065	0.489836	-0.166229	0.000351684	0.00515742	15	0.931692	6.53e-17
ENSG00000108679	LGALS3BP	Homo sapiens lectin, galactoside-binding, soluble, 3 binding protein (LGALS3BP), mRNA.	chr17	76975692	76977691	-	3959	36	0.495326	0.324623	-0.170703	3.78e-11	5.32e-08	8	1.66598	3.4e-31
ENSG00000186765	FSCN2	Homo sapiens fascin homolog 2, actin-bundling protein, retinal (Strongylocentrotus purpuratus) (FSCN2), mRNA.	chr17	79493922	79495921	+	25794	98	0.525093	0.412731	-0.112363	2.39e-05	0.000840877	9	-2.01909	6.17e-40
ENSG00000141526	SLC16A3	Homo sapiens solute carrier family 16, member 3 (monocarboxylic acid transporter 4) (SLC16A3), transcript variant 2, mRNA.	chr17	80184773	80186772	+	9123;102465472	103	0.615873	0.446407	-0.169466	0.00662889	0.0396516	8	3.1098	1.32e-46
ENSG00000101605	MYOM1	Homo sapiens myomesin 1 (skelemin) 185kDa (MYOM1), mRNA.	chr18	3219607	3221606	-	8736	24	0.496374	0.773599	0.277224	1.68e-07	2.46e-05	7	-0.86697	1.47e-08
ENSG00000173482	PTPRM	Homo sapiens protein tyrosine phosphatase, receptor type, M (PTPRM), mRNA.	chr18	7565280	7567279	+	5797	116	0.0918786	0.196915	0.105036	0.00318763	0.0238941	4	0.675762	5.59e-17
ENSG00000176014	TUBB6	Homo sapiens tubulin, beta 6 (TUBB6), mRNA.	chr18	12306168	12308167	+	84617	116	0.671736	0.38255	-0.289186	0.00383259	0.027051	4	1.50959	1.89e-18
ENSG00000134508	CABLES1	Homo sapiens Cdk5 and Abl enzyme substrate 1 (CABLES1), transcript variant 1, mRNA.	chr18	20713028	20715027	+	91768	48	0.228359	0.436153	0.207794	0.000195081	0.0034672	7	0.517331	1.59e-11
ENSG00000074657	ZNF532	Homo sapiens zinc finger protein 532 (ZNF532), mRNA.	chr18	56528332	56530331	+	55205	26	0.839799	0.679582	-0.160218	0.000319555	0.00483756	9	1.24654	4.9e-42
ENSG00000057149	SERPINB3	Homo sapiens serpin peptidase inhibitor, clade B (ovalbumin), member 3 (SERPINB3), mRNA.	chr18	61328698	61330697	-	6317	13	0.434677	0.544238	0.109561	3.28e-05	0.00102992	2	1.01964	3.84e-05
ENSG00000256463	SALL3	Homo sapiens sal-like 3 (Drosophila) (SALL3), mRNA.	chr18	76738775	76740774	+	27164	318	0.0479442	0.219277	0.171332	5.21e-07	5.43e-05	11	-0.790858	8.02e-26
ENSG00000099622	CIRBP	Homo sapiens cold inducible RNA binding protein (CIRBP), mRNA.	chr19	1257884	1259883	+	1153	52	0.478883	0.168856	-0.310027	3.16e-08	7.29e-06	1	-1.25926	1.01e-29
ENSG00000060558	GNA15	Homo sapiens guanine nucleotide binding protein (G protein), alpha 15 (Gq class) (GNA15), mRNA.	chr19	3134691	3136690	+	2769	75	0.651976	0.54824	-0.103735	0.00372541	0.0265184	8	1.89614	2.34e-35
ENSG00000102575	ACP5	Homo sapiens acid phosphatase 5, tartrate resistant (ACP5), mRNA.	chr19	11689324	11691323	-	54	98	0.384612	0.273132	-0.11148	0.00307862	0.02328	12	1.47934	9.78e-22
ENSG00000123146	CD97	Homo sapiens CD97 molecule (CD97), transcript variant 1, mRNA.	chr19	14489813	14491812	+	976	31	0.173389	0.312143	0.138754	0.000232006	0.0039208	1	0.522693	1.99e-09
ENSG00000123146	CD97	Homo sapiens CD97 molecule (CD97), transcript variant 2, mRNA.	chr19	14489813	14491812	+	976	31	0.173389	0.312143	0.138754	0.000232006	0.0039208	1	0.684097	4.66e-15
ENSG00000186204	CYP4F12	Homo sapiens cytochrome P450, family 4, subfamily F, polypeptide 12 (CYP4F12), mRNA.	chr19	15782067	15784066	+	66002	23	0.566526	0.429892	-0.136634	0.00146532	0.0138194	6	0.950056	6.37e-12
ENSG00000216490	IFI30	Homo sapiens interferon, gamma-inducible protein 30 (IFI30), mRNA.	chr19	18282472	18284471	+	10437	36	0.337055	0.231491	-0.105563	0.00172992	0.0155427	6	1.12251	5.52e-16
ENSG00000105707	HPN	Homo sapiens hepsin (transmembrane protease, serine 1) (HPN), transcript variant 2, mRNA.	chr19	35529910	35531909	+	3249	78	0.609318	0.411807	-0.19751	0.000768959	0.00879108	9	-2.86887	1.27e-36
ENSG00000105707	HPN	Homo sapiens hepsin (transmembrane protease, serine 1) (HPN), transcript variant 2, mRNA.	chr19	35529910	35531909	+	3249	78	0.609318	0.411807	-0.19751	0.000768959	0.00879108	9	-2.55102	2.4e-40
ENSG00000089356	FXYD3	Homo sapiens FXYD domain containing ion transport regulator 3 (FXYD3), transcript variant 2, mRNA.	chr19	35605232	35607231	+	5349	48	0.19046	0.368504	0.178044	0.0065833	0.0394475	9	0.818385	1.5e-08
ENSG00000089356	FXYD3	Homo sapiens FXYD domain containing ion transport regulator 3 (FXYD3), transcript variant 1, mRNA.	chr19	35605232	35607231	+	5349	48	0.19046	0.368504	0.178044	0.0065833	0.0394475	9	0.979069	1.03e-15
ENSG00000126259	KIRREL2	Homo sapiens kin of IRRE like 2 (Drosophila) (KIRREL2), transcript variant 3, mRNA.	chr19	36345263	36347262	+	84063	54	0.39888	0.629644	0.230763	1.33e-05	0.000568202	2	-1.95609	5.95e-48
ENSG00000126259	KIRREL2	Homo sapiens kin of IRRE like 2 (Drosophila) (KIRREL2), transcript variant 1, mRNA.	chr19	36345263	36347262	+	84063	54	0.39888	0.629644	0.230763	1.33e-05	0.000568202	2	-1.1503	4.19e-49
ENSG00000126259	KIRREL2	Homo sapiens kin of IRRE like 2 (Drosophila) (KIRREL2), transcript variant 2, mRNA.	chr19	36345263	36347262	+	84063	54	0.39888	0.629644	0.230763	1.33e-05	0.000568202	2	-0.841529	1.59e-44
ENSG00000011600	TYROBP	Homo sapiens TYRO protein tyrosine kinase binding protein (TYROBP), transcript variant 1, mRNA.	chr19	36398698	36400697	-	7305	39	0.679632	0.521301	-0.15833	0.00056804	0.00714601	7	1.56472	9.89e-25
ENSG00000171747	LGALS4	Homo sapiens lectin, galactoside-binding, soluble, 4 (galectin 4) (LGALS4), mRNA.	chr19	39303505	39305504	-	3960	26	0.444995	0.61053	0.165535	0.0021356	0.0180552	6	2.21463	2.49e-16
ENSG00000179751	SYCN	PREDICTED: Homo sapiens syncollin, transcript variant 3 (SYCN), mRNA.	chr19	39694407	39696406	-	342898	79	0.214566	0.350182	0.135615	0.00974404	0.0514171	11	-4.5283	1.44e-14
ENSG00000090006	LTBP4	Homo sapiens latent transforming growth factor beta binding protein 4 (LTBP4), mRNA.	chr19	41097289	41099288	+	8425	23	0.714608	0.829882	0.115274	0.00163871	0.0149948	3	0.6837	5.68e-08
ENSG00000130208	APOC1	Homo sapiens apolipoprotein C-I (APOC1), mRNA.	chr19	45416004	45418003	+	341	44	0.567643	0.444444	-0.123199	0.000946432	0.0101509	6	2.16425	6.95e-23
ENSG00000088002	SULT2B1	Homo sapiens sulfotransferase family, cytosolic, 2B, member 1 (SULT2B1), transcript variant 1, mRNA.	chr19	49053832	49055831	+	6820	57	0.352847	0.522377	0.16953	0.00116163	0.0116968	8	0.810337	1.81e-10
ENSG00000176920	FUT2	Homo sapiens fucosyltransferase 2 (secretor status included) (FUT2), mRNA.	chr19	49197728	49199727	+	2524	46	0.495824	0.601488	0.105663	0.00200246	0.0172117	7	0.697839	1.29e-06
ENSG00000105357	MYH14	Homo sapiens myosin, heavy polypeptide 14 (MYH14), mRNA.	chr19	50689943	50691942	+	79784	46	0.265134	0.564211	0.299077	3e-05	0.000973501	1	0.677737	6.29e-10
ENSG00000131401	NAPSB	PREDICTED: Homo sapiens napsin B aspartic peptidase pseudogene, transcript variant 3 (NAPSB), misc RNA.	chr19	50847525	50849524	-	256236	31	0.801747	0.582424	-0.219323	0.00497624	0.0324715	5	0.598181	1.03e-06
ENSG00000131401	NAPSB	Homo sapiens napsin B aspartic peptidase pseudogene (NAPSB) on chromosome 19. XR_001413	chr19	50847525	50849524	-	256236	31	0.801747	0.582424	-0.219323	0.00497624	0.0324715	5	1.93345	2.27e-21
ENSG00000167748	KLK1	Homo sapiens kallikrein 1 (KLK1), mRNA.	chr19	51326544	51328543	-	3816	30	0.48053	0.619487	0.138957	5.32e-05	0.00141894	7	-4.55119	2.26e-29
ENSG00000129451	KLK10	Homo sapiens kallikrein 10 (KLK10), transcript variant 2, mRNA.	chr19	51522932	51524931	-	5655	37	0.500399	0.32607	-0.174329	1.36e-05	0.000573601	14	1.29978	4.51e-15
ENSG00000179820	MYADM	Homo sapiens myeloid-associated differentiation marker (MYADM), transcript variant 2, mRNA.	chr19	54367977	54369976	+	91663	72	0.534674	0.19578	-0.338894	2.18e-07	2.92e-05	11	0.595306	3.15e-05
ENSG00000179820	MYADM	Homo sapiens myeloid-associated differentiation marker (MYADM), transcript variant 4, mRNA.	chr19	54367977	54369976	+	91663	72	0.534674	0.19578	-0.338894	2.18e-07	2.92e-05	11	1.20025	1.89e-22
ENSG00000167614	TTYH1	Homo sapiens tweety homolog 1 (Drosophila) (TTYH1), transcript variant 1, mRNA.	chr19	54924893	54926892	+	57348	78	0.169999	0.311461	0.141462	6.25e-06	0.000326538	8	-1.52478	9.12e-25
ENSG00000167614	TTYH1	Homo sapiens tweety homolog 1 (Drosophila) (TTYH1), transcript variant 2, mRNA.	chr19	54924893	54926892	+	57348	78	0.169999	0.311461	0.141462	6.25e-06	0.000326538	8	-0.926184	3.12e-26
ENSG00000176293	ZNF135	Homo sapiens zinc finger protein 135 (ZNF135), mRNA.	chr19	58569107	58571106	+	7694	95	0.224435	0.451236	0.226801	5.04e-09	1.79e-06	10	0.528603	1.25e-13
ENSG00000125775	SDCBP2	Homo sapiens syndecan binding protein (syntenin) 2 (SDCBP2), transcript variant 2, mRNA.	chr20	1309384	1311383	-	27111	18	0.242684	0.504821	0.262137	4.49e-06	0.000259533	5	0.924168	2.47e-16
ENSG00000125775	SDCBP2	Homo sapiens syndecan binding protein (syntenin) 2 (SDCBP2), transcript variant 1, mRNA.	chr20	1309384	1311383	-	27111	18	0.242684	0.504821	0.262137	4.49e-06	0.000259533	5	1.217	1.25e-17
ENSG00000125775	SDCBP2	Homo sapiens syndecan binding protein (syntenin) 2 (SDCBP2), transcript variant 1, mRNA.	chr20	1309384	1311383	-	27111	18	0.242684	0.504821	0.262137	4.49e-06	0.000259533	5	1.46348	7.37e-20
ENSG00000101306	MYLK2	Homo sapiens myosin light chain kinase 2, skeletal muscle (MYLK2), mRNA.	chr20	30405611	30407610	+	85366	26	0.447324	0.712732	0.265407	1.12e-07	1.83e-05	12	-0.736134	5.43e-15
ENSG00000197122	SRC	Homo sapiens v-src sarcoma (Schmidt-Ruppin A-2) viral oncogene homolog (avian) (SRC), transcript variant 1, mRNA.	chr20	35971588	35973587	+	6714	27	0.395577	0.600768	0.205191	0.00197156	0.0170265	9	0.590603	1.43e-09
ENSG00000124107	SLPI	Homo sapiens secretory leukocyte peptidase inhibitor (SLPI), mRNA.	chr20	43882706	43884705	-	6590	17	0.399386	0.23336	-0.166026	0.000187128	0.00335864	6	1.98934	1.89e-22
ENSG00000064787	BCAS1	Homo sapiens breast carcinoma amplified sequence 1 (BCAS1), mRNA.	chr20	52686805	52688804	-	8537	20	0.521119	0.667728	0.146608	0.00365782	0.0261878	7	1.43344	4.68e-20
ENSG00000064787	BCAS1	Homo sapiens breast carcinoma amplified sequence 1 (BCAS1), mRNA.	chr20	52686805	52688804	-	8537	20	0.521119	0.667728	0.146608	0.00365782	0.0261878	7	1.51736	3.09e-19
ENSG00000101160	CTSZ	Homo sapiens cathepsin Z (CTSZ), mRNA.	chr20	57581803	57583802	-	1522	112	0.632318	0.518499	-0.113819	0.00313206	0.023546	27	1.29661	1.8e-15
ENSG00000087495	PHACTR3	Homo sapiens phosphatase and actin regulator 3 (PHACTR3), transcript variant 3, mRNA.	chr20	58151064	58153063	+	116154	126	0.154801	0.3135	0.158699	0.00488083	0.0320293	4	0.586669	1.77e-09
ENSG00000087495	PHACTR3	Homo sapiens phosphatase and actin regulator 3 (PHACTR3), transcript variant 1, mRNA.	chr20	58151064	58153063	+	116154	126	0.154801	0.3135	0.158699	0.00488083	0.0320293	4	1.67119	9.49e-17
ENSG00000101213	PTK6	Homo sapiens PTK6 protein tyrosine kinase 6 (PTK6), mRNA.	chr20	62168224	62170223	-	5753	92	0.54012	0.378978	-0.161143	0.0020677	0.0176402	11	0.820374	3.2e-09
ENSG00000183486	MX2	Homo sapiens myxovirus (influenza virus) resistance 2 (mouse) (MX2), mRNA.	chr21	42732370	42734369	+	4600	51	0.64125	0.297807	-0.343443	0.000200342	0.00353029	8	1.83176	7.58e-31
ENSG00000100170	SLC5A1	Homo sapiens solute carrier family 5 (sodium/glucose cotransporter), member 1 (SLC5A1), mRNA.	chr22	32437519	32439518	+	6523	40	0.315779	0.428315	0.112536	0.00675899	0.040148	7	1.26489	7.06e-15
ENSG00000100342	APOL1	Homo sapiens apolipoprotein L, 1 (APOL1), transcript variant 3, mRNA.	chr22	36647556	36649555	+	8542	23	0.634741	0.491377	-0.143364	0.00073072	0.00851626	8	0.783488	5.31e-22
ENSG00000239713	APOBEC3G	Homo sapiens apolipoprotein B mRNA editing enzyme, catalytic polypeptide-like 3G (APOBEC3G), mRNA.	chr22	39435424	39437423	+	60489	54	0.549584	0.446805	-0.102779	8.03e-05	0.00186582	5	0.987628	6.24e-23
ENSG00000239713	APOBEC3G	Homo sapiens apolipoprotein B mRNA editing enzyme, catalytic polypeptide-like 3G (APOBEC3G), mRNA.	chr22	39435424	39437423	+	60489	54	0.549584	0.446805	-0.102779	8.03e-05	0.00186582	5	1.20564	8.18e-24
ENSG00000169562	GJB1	Homo sapiens gap junction protein, beta 1, 32kDa (GJB1), mRNA.	chrX	70433544	70435543	+	2705	22	0.434555	0.647029	0.212473	0.00798461	0.0449296	5	-1.33477	2.83e-31
ENSG00000157514	TSC22D3	Homo sapiens TSC22 domain family, member 3 (TSC22D3), transcript variant 2, mRNA.	chrX	107020073	107022072	-	1831	30	0.239216	0.351778	0.112562	0.00542631	0.0344848	1	0.904545	5.52e-11
ENSG00000157514	TSC22D3	Homo sapiens TSC22 domain family, member 3 (TSC22D3), transcript variant 2, mRNA.	chrX	107020073	107022072	-	1831	30	0.239216	0.351778	0.112562	0.00542631	0.0344848	1	1.11409	4.73e-15
ENSG00000157514	TSC22D3	Homo sapiens TSC22 domain family, member 3 (TSC22D3), transcript variant 2, mRNA.	chrX	107020073	107022072	-	1831	30	0.239216	0.351778	0.112562	0.00542631	0.0344848	1	1.22966	4.8e-14
ENSG00000087916	SLC6A14	Homo sapiens solute carrier family 6 (amino acid transporter), member 14 (SLC6A14), mRNA.	chrX	115566290	115568289	+	11254	14	0.402579	0.591737	0.189158	0.00840141	0.0464887	5	0.611392	1.07e-10
ENSG00000005022	SLC25A5	Homo sapiens solute carrier family 25 (mitochondrial carrier; adenine nucleotide translocator), member 5 (SLC25A5), mRNA.	chrX	118600863	118602862	+	292	79	0.273554	0.375327	0.101773	0.00616793	0.0375328	9	-0.795933	3.07e-27

## Sheet: Header description
Detailed description of header meanings
Coloured in blue	Common for promoter methylation and gene expression
Coloured in green	specific for promoter methylation
Coloured in orange	specific for gene expression
This table combines promoter methylation and corresponding gene expression information
Header	Description
Ensembl Id	Ensembl id of the gene and corresponding promoter
Symbol	Gene symbol and corresponding symbol name of a promoter
Description	Description of gene
Chromosome	Chromosome location of the corresponding promoter
Start	Genomic starting location of a promoter
End	Genomic ending location of a promoter
Strand	Strand
entrezID	entrezID and Corresponding entrezID of a promoter
CpG	Number of CpG sites in this promoter region
mean.mean.N	Mean of mean methylation levels for N group across all probes in a promoter region
mean.meanPDAC	Mean of mean methylation levels for PDAC group across all probes in a promoter region
Methyl_DeltaBeta	Mean difference (PDAC vs. N) in means across all sites in a promoter region
comb.p.val	Combined p-value using a generalization of Fisher's method
comb.p.adj.fdr	FDR adjusted combined p-value
Probes	Number of probes in a promoter region on 450K microarray
Exp_logFC	Expression: log fold change between PDAC and N group
adj.P.Val	adjusted p-value of expression differential analysis (PDAC vs N)

## Sheet: Genes hypermeth & up-regulated
Genes exhibiting an increase in both promoter methylation and transcript level
In total: 119 genes
Ensembl Id	Symbol	Description	Chromosome	Start	End	Strand	entrezID	CpG	mean.mean.N	mean.mean.PDAC	Methyl_DeltaBeta	comb.p.val	comb.p.adj.fdr	Probes	Exp_logFC	adj.P.Val
ENSG00000145416	MARCH1	Homo sapiens membrane-associated ring finger (C3HC4) 1 (MARCH1), mRNA.	chr4	165304703	165306702	-	55016	66	0.139791	0.344949	0.205158	1e-09	6.21e-07	8	0.55019	1e-13
ENSG00000087116	ADAMTS2	Homo sapiens ADAM metallopeptidase with thrombospondin type 1 motif, 2 (ADAMTS2), transcript variant 1, mRNA.	chr5	178771932	178773931	-	9509	146	0.100739	0.296226	0.195488	0.000611085	0.00749755	8	0.642453	2.95e-23
ENSG00000135744	AGT	Homo sapiens angiotensinogen (serpin peptidase inhibitor, clade A, member 8) (AGT), mRNA.	chr1	230849544	230851543	-	183	36	0.371237	0.478574	0.107338	0.00718693	0.0417831	6	1.32545	4.75e-14
ENSG00000108602	ALDH3A1	Homo sapiens aldehyde dehydrogenase 3 family, memberA1 (ALDH3A1), mRNA.	chr17	19651757	19653756	-	218	47	0.269022	0.442763	0.173741	0.00259724	0.0205436	5	0.960549	2.12e-06
ENSG00000136859	ANGPTL2	Homo sapiens angiopoietin-like 2 (ANGPTL2), mRNA.	chr9	129884663	129886662	-	23452	58	0.142719	0.290043	0.147324	0.00591281	0.0364971	3	1.62503	8.46e-26
ENSG00000111701	APOBEC1	Homo sapiens apolipoprotein B mRNA editing enzyme, catalytic polypeptide 1 (APOBEC1), transcript variant 2, mRNA.	chr12	7818000	7819999	-	339	25	0.538541	0.685958	0.147417	0.00588121	0.0363892	4	0.687105	7.87e-09
ENSG00000123329	ARHGAP9	Homo sapiens Rho GTPase activating protein 9 (ARHGAP9), transcript variant 3, mRNA.	chr12	57882098	57884097	-	64333	22	0.573279	0.721251	0.147972	0.000480653	0.0063832	3	0.706534	2.21e-18
ENSG00000123329	ARHGAP9	Homo sapiens Rho GTPase activating protein 9 (ARHGAP9), mRNA.	chr12	57882098	57884097	-	64333	22	0.573279	0.721251	0.147972	0.000480653	0.0063832	3	1.44563	1.49e-25
ENSG00000064787	BCAS1	Homo sapiens breast carcinoma amplified sequence 1 (BCAS1), mRNA.	chr20	52686805	52688804	-	8537	20	0.521119	0.667728	0.146608	0.00365782	0.0261878	7	1.43344	4.68e-20
ENSG00000064787	BCAS1	Homo sapiens breast carcinoma amplified sequence 1 (BCAS1), mRNA.	chr20	52686805	52688804	-	8537	20	0.521119	0.667728	0.146608	0.00365782	0.0261878	7	1.51736	3.09e-19
ENSG00000082196	C1QTNF3	Homo sapiens C1q and tumor necrosis factor related protein 3 (C1QTNF3), transcript variant 2, mRNA.	chr5	34043438	34045437	-	114899	21	0.393754	0.597237	0.203483	2.93e-05	0.000957862	5	0.533537	1.9e-07
ENSG00000082196	C1QTNF3	Homo sapiens C1q and tumor necrosis factor related protein 3 (C1QTNF3), transcript variant 2, mRNA.	chr5	34043438	34045437	-	114899	21	0.393754	0.597237	0.203483	2.93e-05	0.000957862	5	0.887528	3.95e-14
ENSG00000123843	C4BPB	Homo sapiens complement component 4 binding protein, beta (C4BPB), transcript variant 1, mRNA.	chr1	207260687	207262686	+	725	13	0.212734	0.640913	0.428179	2.2e-06	0.000155208	3	0.818677	4.23e-09
ENSG00000107159	CA9	Homo sapiens carbonic anhydrase IX (CA9), mRNA.	chr9	35672353	35674352	+	768	20	0.260444	0.531643	0.271199	0.001707	0.0153961	2	1.2555	1.75e-06
ENSG00000134508	CABLES1	Homo sapiens Cdk5 and Abl enzyme substrate 1 (CABLES1), transcript variant 1, mRNA.	chr18	20713028	20715027	+	91768	48	0.228359	0.436153	0.207794	0.000195081	0.0034672	7	0.517331	1.59e-11
ENSG00000122786	CALD1	Homo sapiens caldesmon 1 (CALD1), transcript variant 3, mRNA.	chr7	134427503	134429502	+	800	13	0.536117	0.687448	0.151332	0.00945051	0.050375	1	1.65029	5.83e-26
ENSG00000122786	CALD1	Homo sapiens caldesmon 1 (CALD1), transcript variant 2, mRNA.	chr7	134427503	134429502	+	800	13	0.536117	0.687448	0.151332	0.00945051	0.050375	1	1.70614	4.12e-30
ENSG00000158477	CD1A	Homo sapiens CD1a antigen (CD1A), mRNA.	chr1	158222427	158224426	+	909	9	0.625904	0.774991	0.149087	0.00124902	0.0123045	3	1.31302	8.65e-17
ENSG00000110651	CD81	Homo sapiens CD81 molecule (CD81), mRNA.	chr11	2395907	2397906	+	975	35	0.35676	0.640876	0.284116	0.00214066	0.0180831	18	0.58051	1.45e-19
ENSG00000123146	CD97	Homo sapiens CD97 molecule (CD97), transcript variant 1, mRNA.	chr19	14489813	14491812	+	976	31	0.173389	0.312143	0.138754	0.000232006	0.0039208	1	0.522693	1.99e-09
ENSG00000123146	CD97	Homo sapiens CD97 molecule (CD97), transcript variant 2, mRNA.	chr19	14489813	14491812	+	976	31	0.173389	0.312143	0.138754	0.000232006	0.0039208	1	0.684097	4.66e-15
ENSG00000163814	CDCP1	Homo sapiens CUB domain containing protein 1 (CDCP1), transcript variant 2, mRNA.	chr3	45187415	45189414	-	64866	105	0.138051	0.260261	0.122211	3e-05	0.000973501	4	0.738149	9.32e-15
ENSG00000163814	CDCP1	Homo sapiens CUB domain containing protein 1 (CDCP1), transcript variant 1, mRNA.	chr3	45187415	45189414	-	64866	105	0.138051	0.260261	0.122211	3e-05	0.000973501	4	0.786228	7.81e-10
ENSG00000140945	CDH13	Homo sapiens cadherin 13, H-cadherin (heart) (CDH13), mRNA.	chr16	82658908	82660907	+	1012	51	0.200428	0.344181	0.143753	3.01e-06	0.000193432	15	0.517104	1.57e-12
ENSG00000112782	CLIC5	Homo sapiens chloride intracellular channel 5 (CLIC5), mRNA.	chr6	46047633	46049632	-	53405	8	0.573866	0.799911	0.226045	0.00173067	0.0155449	4	0.725109	7.41e-12
ENSG00000187498	COL4A1	Homo sapiens collagen, type IV, alpha 1 (COL4A1), mRNA.	chr13	110958997	110960996	-	1282	192	0.0383341	0.255055	0.216721	0.00505117	0.0327532	10	2.19834	1.86e-50
ENSG00000072832	CRMP1	Homo sapiens collapsin response mediator protein 1 (CRMP1), transcript variant 1, mRNA.	chr4	5894286	5896285	-	1400	165	0.169477	0.393088	0.223611	5.6e-09	1.95e-06	6	0.697794	2e-09
ENSG00000095713	CRTAC1	Homo sapiens cartilage acidic protein 1 (CRTAC1), mRNA.	chr10	99790086	99792085	-	55118	156	0.235392	0.341346	0.105954	0.00113015	0.0114441	9	0.524327	2.85e-08
ENSG00000006210	CX3CL1	Homo sapiens chemokine (C-X3-C motif) ligand 1 (CX3CL1), mRNA.	chr16	57404870	57406869	+	6376	40	0.383095	0.52139	0.138295	0.0054197	0.0344569	7	0.647435	4.04e-08
ENSG00000145824	CXCL14	Homo sapiens chemokine (C-X-C motif) ligand 14 (CXCL14), mRNA.	chr5	134914470	134916469	-	9547	74	0.267167	0.370113	0.102946	0.00058388	0.00730275	9	1.77957	1.73e-13
ENSG00000119522	DENND1A	Homo sapiens DENN/MADD domain containing 1A (DENND1A), transcript variant 2, mRNA.	chr9	126691932	126693931	-	57706	123	0.136098	0.269177	0.133079	0.00168394	0.0152838	4	0.683424	1.5e-17
ENSG00000105339	DENND3	Homo sapiens DENN/MADD domain containing 3 (DENND3), mRNA.	chr8	142125877	142127876	+	22898	42	0.561756	0.710295	0.148539	5.29e-05	0.00141557	1	0.781331	1.28e-20
ENSG00000135960	EDAR	Homo sapiens ectodysplasin A receptor (EDAR), mRNA.	chr2	109605329	109607328	-	10913	48	0.385904	0.541576	0.155672	9.72e-05	0.00213814	5	0.747504	7.67e-12
ENSG00000163508	EOMES	Homo sapiens eomesodermin homolog (Xenopus laevis) (EOMES), mRNA.	chr3	27763707	27765706	-	8320	99	0.0683795	0.174265	0.105885	0.00145456	0.0137346	13	1.1968	2.21e-16
ENSG00000044524	EPHA3	Homo sapiens EPH receptor A3 (EPHA3), transcript variant 1, mRNA.	chr3	89155174	89157173	+	2042	46	0.0867475	0.191829	0.105081	0.00136902	0.013112	8	1.14904	7.26e-15
ENSG00000134954	ETS1	Homo sapiens v-ets erythroblastosis virus E26 oncogene homolog 1 (avian) (ETS1), mRNA.	chr11	128456954	128458953	-	2113	14	0.40433	0.633339	0.229009	0.00103438	0.0107839	4	0.665539	0.00124386
ENSG00000134954	ETS1	Homo sapiens v-ets erythroblastosis virus E26 oncogene homolog 1 (avian) (ETS1), mRNA.	chr11	128456954	128458953	-	2113	14	0.40433	0.633339	0.229009	0.00103438	0.0107839	4	1.367	1.17e-25
ENSG00000085265	FCN1	Homo sapiens ficolin (collagen/fibrinogen domain containing) 1 (FCN1), mRNA.	chr9	137809310	137811309	-	2219	28	0.601592	0.717974	0.116382	7.81e-07	7.32e-05	2	0.68908	0.000771799
ENSG00000154783	FGD5	Homo sapiens FYVE, RhoGEF and PH domain containing 5 (FGD5), mRNA.	chr3	14858969	14860968	+	152273	36	0.641571	0.769389	0.127818	0.000172791	0.00318064	6	1.32134	1.78e-28
ENSG00000137440	FGFBP1	Homo sapiens fibroblast growth factor binding protein 1 (FGFBP1), mRNA.	chr4	15939864	15941863	-	9982	20	0.304209	0.414912	0.110703	0.00134585	0.0129573	5	1.60951	2.05e-12
ENSG00000010932	FMO1	Homo sapiens flavin containing monooxygenase 1 (FMO1), mRNA.	chr1	171216138	171218137	+	2326	15	0.503603	0.730856	0.227253	0.00173904	0.015578	5	1.00487	5.6e-16
ENSG00000186564	FOXD2	Homo sapiens forkhead box D2 (FOXD2), mRNA.	chr1	47900189	47902188	+	2306	36	0.458585	0.587363	0.128778	0.00113332	0.011464	9	0.93831	2.37e-17
ENSG00000176920	FUT2	Homo sapiens fucosyltransferase 2 (secretor status included) (FUT2), mRNA.	chr19	49197728	49199727	+	2524	46	0.495824	0.601488	0.105663	0.00200246	0.0172117	7	0.697839	1.29e-06
ENSG00000089356	FXYD3	Homo sapiens FXYD domain containing ion transport regulator 3 (FXYD3), transcript variant 2, mRNA.	chr19	35605232	35607231	+	5349	48	0.19046	0.368504	0.178044	0.0065833	0.0394475	9	0.818385	1.5e-08
ENSG00000089356	FXYD3	Homo sapiens FXYD domain containing ion transport regulator 3 (FXYD3), transcript variant 1, mRNA.	chr19	35605232	35607231	+	5349	48	0.19046	0.368504	0.178044	0.0065833	0.0394475	9	0.979069	1.03e-15
ENSG00000136542	GALNT5	Homo sapiens UDP-N-acetyl-alpha-D-galactosamine:polypeptide N-acetylgalactosaminyltransferase 5 (GalNAc-T5) (GALNT5), mRNA.	chr2	158112610	158114609	+	11227	13	0.181434	0.298887	0.117453	6.99e-05	0.00170818	7	0.966986	4.87e-20
ENSG00000007237	GAS7	Homo sapiens growth arrest-specific 7 (GAS7), transcript variant b, mRNA.	chr17	10101369	10103368	-	8522	168	0.0566079	0.180617	0.124009	0.000118913	0.00244163	5	0.983557	1.89e-16
ENSG00000156510	HKDC1	Homo sapiens hexokinase domain containing 1 (HKDC1), mRNA.	chr10	70978559	70980558	+	80201	29	0.246336	0.588462	0.342125	0.000306869	0.00471238	5	0.77402	3.68e-08
ENSG00000204252	HLA-DOA	Homo sapiens major histocompatibility complex, class II, DO alpha (HLA-DOA), mRNA.	chr6	32976890	32978889	-	3111	43	0.509364	0.626471	0.117107	0.00262385	0.0207059	26	1.96904	2.59e-36
ENSG00000197576	HOXA4	Homo sapiens homeo box A4 (HOXA4), mRNA.	chr7	27169919	27171918	-	3201	117	0.164742	0.481839	0.317097	5.17e-06	0.000286399	23	0.655164	2.14e-18
ENSG00000106004	HOXA5	Homo sapiens homeobox A5 (HOXA5), mRNA.	chr7	27182788	27184787	-	3202	144	0.240742	0.573123	0.332381	0.000519267	0.00676807	45	1.17466	8.39e-16
ENSG00000120093	HOXB3	Homo sapiens homeo box B3 (HOXB3), mRNA.	chr17	46681775	46683774	-	3213	58	0.195371	0.504771	0.3094	2.83e-05	0.000934493	9	0.609528	1.17e-17
ENSG00000260027	HOXB7	Homo sapiens homeo box B7 (HOXB7), mRNA.	chr17	46710435	46712434	-	3217	120	0.156974	0.397488	0.240514	4.39e-07	4.67e-05	7	1.99507	1.24e-33
ENSG00000122254	HS3ST2	Homo sapiens heparan sulfate (glucosamine) 3-O-sulfotransferase 2 (HS3ST2), mRNA.	chr16	22823998	22825997	+	9956	152	0.0935518	0.245924	0.152373	4.03e-05	0.00118207	10	0.624631	2.25e-08
ENSG00000137965	IFI44	Homo sapiens interferon-induced protein 44 (IFI44), mRNA.	chr1	79113981	79115980	+	10561	10	0.352427	0.499743	0.147317	0.000246208	0.0040744	1	1.23945	1.31e-21
ENSG00000117154	IGSF21	Homo sapiens immunoglobin superfamily, member 21 (IGSF21), mRNA.	chr1	18432740	18434739	+	84966	115	0.264105	0.381286	0.117181	1.28e-06	0.000101924	9	0.705841	1.49e-15
ENSG00000140749	IGSF6	Homo sapiens immunoglobulin superfamily, member 6 (IGSF6), mRNA.	chr16	21663482	21665481	-	10261	21	0.637063	0.759175	0.122112	0.000143954	0.00280502	5	1.2153	1.24e-23
ENSG00000115604	IL18R1	Homo sapiens interleukin 18 receptor 1 (IL18R1), mRNA.	chr2	102926489	102928488	+	8809	18	0.684559	0.784775	0.100216	0.00903655	0.0488405	4	0.808068	1.48e-17
ENSG00000109265	KIAA1211	PREDICTED: Homo sapiens KIAA1211 protein, transcript variant 1 (KIAA1211), mRNA.	chr4	57034861	57036860	+	57482	17	0.492589	0.774722	0.282134	1.82e-05	0.000691971	4	0.583935	1.16e-13
ENSG00000108244	KRT23	Homo sapiens keratin 23 (histone deacetylase inducible) (KRT23), mRNA.	chr17	39093387	39095386	-	25984	26	0.421449	0.608343	0.186894	0.001655	0.0151019	6	0.703624	1.55e-07
ENSG00000172037	LAMB2	Homo sapiens laminin, beta 2 (laminin S) (LAMB2), mRNA.	chr3	49170052	49172051	-	3913	65	0.0635658	0.184642	0.121076	0.00171522	0.0154465	10	0.673403	2.9e-08
ENSG00000148346	LCN2	Homo sapiens lipocalin 2 (oncogene 24p3) (LCN2), mRNA.	chr9	130909850	130911849	+	3934	42	0.517035	0.669393	0.152358	0.000520535	0.00676807	4	3.00774	1.54e-23
ENSG00000171747	LGALS4	Homo sapiens lectin, galactoside-binding, soluble, 4 (galectin 4) (LGALS4), mRNA.	chr19	39303505	39305504	-	3960	26	0.444995	0.61053	0.165535	0.0021356	0.0180552	6	2.21463	2.49e-16
ENSG00000090006	LTBP4	Homo sapiens latent transforming growth factor beta binding protein 4 (LTBP4), mRNA.	chr19	41097289	41099288	+	8425	23	0.714608	0.829882	0.115274	0.00163871	0.0149948	3	0.6837	5.68e-08
ENSG00000196549	MME	Homo sapiens membrane metallo-endopeptidase (neutral endopeptidase, enkephalinase, CALLA, CD10) (MME), transcript variant 2a, mRNA.	chr3	154740413	154742412	+	4311	12	0.723598	0.831311	0.107713	1.13e-05	0.000501334	2	0.944272	5.74e-12
ENSG00000110347	MMP12	Homo sapiens matrix metallopeptidase 12 (macrophage elastase) (MMP12), mRNA.	chr11	102745265	102747264	-	4321	17	0.580493	0.724953	0.14446	0.00171712	0.0154546	5	1.15829	3.36e-10
ENSG00000110347	MMP12	Homo sapiens matrix metallopeptidase 12 (macrophage elastase) (MMP12), mRNA.	chr11	102745265	102747264	-	4321	17	0.580493	0.724953	0.14446	0.00171712	0.0154546	5	1.67968	8.51e-13
ENSG00000157227	MMP14	Homo sapiens matrix metallopeptidase 14 (membrane-inserted) (MMP14), mRNA.	chr14	23304266	23306265	+	4323	53	0.164227	0.294114	0.129888	0.00894421	0.0485337	7	0.738991	1.99e-12
ENSG00000149968	MMP3	Homo sapiens matrix metallopeptidase 3 (stromelysin 1, progelatinase) (MMP3), mRNA.	chr11	102714035	102716034	-	4314	9	0.638607	0.746227	0.107621	0.0038314	0.0270499	4	0.700126	1.68e-09
ENSG00000163132	MSX1	Homo sapiens msh homeo box homolog 1 (Drosophila) (MSX1), mRNA.	chr4	4859893	4861892	+	4487	123	0.240294	0.355358	0.115065	0.000684734	0.00814285	28	0.529229	4.59e-07
ENSG00000014914	MTMR11	Homo sapiens myotubularin related protein 11 (MTMR11), transcript variant 2, mRNA.	chr1	149908292	149910291	-	10903	27	0.164737	0.327065	0.162327	0.00856459	0.0470796	6	2.38775	1.62e-39
ENSG00000105357	MYH14	Homo sapiens myosin, heavy polypeptide 14 (MYH14), mRNA.	chr19	50689943	50691942	+	79784	46	0.265134	0.564211	0.299077	3e-05	0.000973501	1	0.677737	6.29e-10
ENSG00000158747	NBL1	Homo sapiens neuroblastoma, suppression of tumorigenicity 1 (NBL1), transcript variant 1, mRNA.	chr1	19965548	19967547	+	4681;100532736	35	0.184206	0.39357	0.209363	2.34e-07	3.08e-05	1	2.24208	2.73e-35
ENSG00000158747	NBL1	Homo sapiens neuroblastoma, suppression of tumorigenicity 1 (NBL1), transcript variant 2, mRNA.	chr1	19965548	19967547	+	4681;100532736	35	0.184206	0.39357	0.209363	2.34e-07	3.08e-05	1	2.49131	4.26e-42
ENSG00000066248	NGEF	Homo sapiens neuronal guanine nucleotide exchange factor (NGEF), mRNA.	chr2	233877483	233879482	-	25791	23	0.390986	0.621489	0.230503	0.00687467	0.040565	9	0.514348	3.86e-11
ENSG00000184588	PDE4B	Homo sapiens phosphodiesterase 4B, cAMP-specific (phosphodiesterase E4 dunce homolog, Drosophila) (PDE4B), mRNA.	chr1	66256697	66258696	+	5142	76	0.14165	0.294469	0.152819	0.000552137	0.00703366	10	0.795845	1.53e-20
ENSG00000184588	PDE4B	Homo sapiens phosphodiesterase 4B, cAMP-specific (phosphodiesterase E4 dunce homolog, Drosophila) (PDE4B), transcript variant a, mRNA.	chr1	66256697	66258696	+	5142	76	0.14165	0.294469	0.152819	0.000552137	0.00703366	10	1.40322	1.07e-28
ENSG00000162493	PDPN	Homo sapiens podoplanin (PDPN), transcript variant 4, mRNA.	chr1	13908460	13910459	+	10630	64	0.218637	0.341248	0.122611	0.000643252	0.00779141	11	1.79642	8.85e-31
ENSG00000087495	PHACTR3	Homo sapiens phosphatase and actin regulator 3 (PHACTR3), transcript variant 3, mRNA.	chr20	58151064	58153063	+	116154	126	0.154801	0.3135	0.158699	0.00488083	0.0320293	4	0.586669	1.77e-09
ENSG00000087495	PHACTR3	Homo sapiens phosphatase and actin regulator 3 (PHACTR3), transcript variant 1, mRNA.	chr20	58151064	58153063	+	116154	126	0.154801	0.3135	0.158699	0.00488083	0.0320293	4	1.67119	9.49e-17
ENSG00000144837	PLA1A	Homo sapiens phospholipase A1 member A (PLA1A), mRNA.	chr3	119315189	119317188	+	51365	15	0.530621	0.633028	0.102407	0.000247143	0.00408647	6	0.76024	4.76e-13
ENSG00000155066	PROM2	Homo sapiens prominin 2 (PROM2), mRNA.	chr2	95938701	95940700	+	150696	41	0.521485	0.680595	0.15911	0.00110724	0.0112813	5	0.74855	0.00012807
ENSG00000116132	PRRX1	Homo sapiens paired related homeobox 1 (PRRX1), transcript variant pmx-1b, mRNA.	chr1	170630369	170632368	+	5396	77	0.0793045	0.264325	0.18502	1.14e-06	9.42e-05	8	2.15441	2.06e-35
ENSG00000111679	PTPN6	Homo sapiens protein tyrosine phosphatase, non-receptor type 6 (PTPN6), transcript variant 3, mRNA.	chr12	7054131	7056130	+	5777	50	0.155533	0.301052	0.145518	0.000107223	0.00227715	8	1.075	1.85e-22
ENSG00000173482	PTPRM	Homo sapiens protein tyrosine phosphatase, receptor type, M (PTPRM), mRNA.	chr18	7565280	7567279	+	5797	116	0.0918786	0.196915	0.105036	0.00318763	0.0238941	4	0.675762	5.59e-17
ENSG00000153233	PTPRR	Homo sapiens protein tyrosine phosphatase, receptor type, R (PTPRR), transcript variant 1, mRNA.	chr12	71314124	71316123	-	5801	45	0.264636	0.371832	0.107196	0.00532666	0.0340262	10	1.21668	2.92e-18
ENSG00000143217	PVRL4	Homo sapiens poliovirus receptor-related 4 (PVRL4), mRNA.	chr1	161058890	161060889	-	81607	35	0.412742	0.607116	0.194373	0.000624594	0.00763001	8	0.513707	2.95e-13
ENSG00000130508	PXDN	Homo sapiens peroxidasin homolog (Drosophila) (PXDN), mRNA. XM_935184 XM_936786 XM_942966 XM_942982 XM_942986 XM_942994 XM_943000	chr2	1748125	1750124	-	7837	114	0.153058	0.328265	0.175207	1.46e-09	7.33e-07	7	1.74751	5.68e-31
ENSG00000164483	SAMD3	Homo sapiens sterile alpha motif domain containing 3 (SAMD3), transcript variant 1, mRNA.	chr6	130686071	130688070	-	154075	157	0.0888891	0.244903	0.156014	0.00168629	0.0152838	9	0.525824	2.49e-15
ENSG00000164483	SAMD3	Homo sapiens sterile alpha motif domain containing 3 (SAMD3), transcript variant 1, mRNA.	chr6	130686071	130688070	-	154075	157	0.0888891	0.244903	0.156014	0.00168629	0.0152838	9	0.655873	2.07e-15
ENSG00000177409	SAMD9L	Homo sapiens sterile alpha motif domain containing 9-like (SAMD9L), mRNA.	chr7	92777183	92779182	-	219285	15	0.662271	0.876974	0.214703	6.23e-09	2.14e-06	1	1.68145	3.34e-36
ENSG00000125775	SDCBP2	Homo sapiens syndecan binding protein (syntenin) 2 (SDCBP2), transcript variant 2, mRNA.	chr20	1309384	1311383	-	27111	18	0.242684	0.504821	0.262137	4.49e-06	0.000259533	5	0.924168	2.47e-16
ENSG00000125775	SDCBP2	Homo sapiens syndecan binding protein (syntenin) 2 (SDCBP2), transcript variant 1, mRNA.	chr20	1309384	1311383	-	27111	18	0.242684	0.504821	0.262137	4.49e-06	0.000259533	5	1.217	1.25e-17
ENSG00000125775	SDCBP2	Homo sapiens syndecan binding protein (syntenin) 2 (SDCBP2), transcript variant 1, mRNA.	chr20	1309384	1311383	-	27111	18	0.242684	0.504821	0.262137	4.49e-06	0.000259533	5	1.46348	7.37e-20
ENSG00000075223	SEMA3C	Homo sapiens sema domain, immunoglobulin domain (Ig), short basic domain, secreted, (semaphorin) 3C (SEMA3C), mRNA.	chr7	80551176	80553175	-	10512	14	0.538402	0.722918	0.184516	0.00182914	0.0161389	2	0.82147	3.42e-11
ENSG00000057149	SERPINB3	Homo sapiens serpin peptidase inhibitor, clade B (ovalbumin), member 3 (SERPINB3), mRNA.	chr18	61328698	61330697	-	6317	13	0.434677	0.544238	0.109561	3.28e-05	0.00102992	2	1.01964	3.84e-05
ENSG00000155926	SLA	Homo sapiens Src-like-adaptor (SLA), mRNA.	chr8	134114799	134116798	-	6503	24	0.560501	0.711252	0.150751	0.000682383	0.00812427	7	1.25931	3.34e-20
ENSG00000155926	SLA	Homo sapiens Src-like-adaptor (SLA), transcript variant 2, mRNA.	chr8	134114799	134116798	-	6503	24	0.560501	0.711252	0.150751	0.000682383	0.00812427	7	1.33085	1.39e-29
ENSG00000146828	SLC12A9	Homo sapiens solute carrier family 12 (potassium/chloride transporters), member 9 (SLC12A9), mRNA.	chr7	100422942	100424941	+	56996	102	0.0759164	0.1791	0.103184	0.00427349	0.0291973	4	0.833008	1.19e-19
ENSG00000100170	SLC5A1	Homo sapiens solute carrier family 5 (sodium/glucose cotransporter), member 1 (SLC5A1), mRNA.	chr22	32437519	32439518	+	6523	40	0.315779	0.428315	0.112536	0.00675899	0.040148	7	1.26489	7.06e-15
ENSG00000087916	SLC6A14	Homo sapiens solute carrier family 6 (amino acid transporter), member 14 (SLC6A14), mRNA.	chrX	115566290	115568289	+	11254	14	0.402579	0.591737	0.189158	0.00840141	0.0464887	5	0.611392	1.07e-10
ENSG00000145147	SLIT2	Homo sapiens slit homolog 2 (Drosophila) (SLIT2), mRNA.	chr4	20253383	20255382	+	9353	166	0.050341	0.182265	0.131924	0.00876862	0.0478869	11	1.00519	1.15e-13
ENSG00000176887	SOX11	Homo sapiens SRY (sex determining region Y)-box 11 (SOX11), mRNA.	chr2	5831299	5833298	+	6664	202	0.0823507	0.259526	0.177176	2.13e-06	0.000151189	7	0.634825	2.55e-10
ENSG00000152268	SPON1	Homo sapiens spondin 1, extracellular matrix protein (SPON1), mRNA.	chr11	13982414	13984413	+	10418	74	0.398545	0.647719	0.249174	0.000156931	0.00296816	12	2.05683	3.85e-29
ENSG00000197122	SRC	Homo sapiens v-src sarcoma (Schmidt-Ruppin A-2) viral oncogene homolog (avian) (SRC), transcript variant 1, mRNA.	chr20	35971588	35973587	+	6714	27	0.395577	0.600768	0.205191	0.00197156	0.0170265	9	0.590603	1.43e-09
ENSG00000088002	SULT2B1	Homo sapiens sulfotransferase family, cytosolic, 2B, member 1 (SULT2B1), transcript variant 1, mRNA.	chr19	49053832	49055831	+	6820	57	0.352847	0.522377	0.16953	0.00116163	0.0116968	8	0.810337	1.81e-10
ENSG00000119139	TJP2	Homo sapiens tight junction protein 2 (zona occludens 2) (TJP2), transcript variant 2, mRNA.	chr9	71734709	71736708	+	9414	115	0.10367	0.242326	0.138657	0.000116257	0.00239663	4	0.661145	4.46e-15
ENSG00000136404	TM6SF1	Homo sapiens transmembrane 6 superfamily member 1 (TM6SF1), mRNA.	chr15	83774659	83776658	+	53346	132	0.0493437	0.254026	0.204682	0.00197338	0.0170375	8	0.72568	7.32e-13
ENSG00000138100	TRIM54	Homo sapiens tripartite motif-containing 54 (TRIM54), transcript variant 2, mRNA.	chr2	27503760	27505759	+	57159	22	0.528208	0.628976	0.100769	0.000217595	0.00374891	9	1.10477	7.1e-12
ENSG00000157514	TSC22D3	Homo sapiens TSC22 domain family, member 3 (TSC22D3), transcript variant 2, mRNA.	chrX	107020073	107022072	-	1831	30	0.239216	0.351778	0.112562	0.00542631	0.0344848	1	0.904545	5.52e-11
ENSG00000157514	TSC22D3	Homo sapiens TSC22 domain family, member 3 (TSC22D3), transcript variant 2, mRNA.	chrX	107020073	107022072	-	1831	30	0.239216	0.351778	0.112562	0.00542631	0.0344848	1	1.11409	4.73e-15
ENSG00000157514	TSC22D3	Homo sapiens TSC22 domain family, member 3 (TSC22D3), transcript variant 2, mRNA.	chrX	107020073	107022072	-	1831	30	0.239216	0.351778	0.112562	0.00542631	0.0344848	1	1.22966	4.8e-14
ENSG00000122691	TWIST1	Homo sapiens twist homolog 1 (acrocephalosyndactyly 3; Saethre-Chotzen syndrome) (Drosophila) (TWIST1), mRNA.	chr7	19156796	19158795	-	7291	149	0.0683562	0.256511	0.188155	3.49e-05	0.00107371	29	0.976109	1.08e-15
ENSG00000154277	UCHL1	Homo sapiens ubiquitin carboxyl-terminal esterase L1 (ubiquitin thiolesterase) (UCHL1), mRNA.	chr4	41256930	41258929	+	7345	59	0.133715	0.310635	0.17692	1.15e-05	0.000508323	5	0.911768	4.06e-14
ENSG00000162692	VCAM1	Homo sapiens vascular cell adhesion molecule 1 (VCAM1), transcript variant 1, mRNA.	chr1	101183798	101185797	+	7412	15	0.223685	0.447131	0.223446	0.00289956	0.022291	4	0.707374	1.76e-06
ENSG00000110799	VWF	Homo sapiens von Willebrand factor (VWF), mRNA.	chr12	6233437	6235436	-	7450	28	0.589715	0.703655	0.113939	0.000125893	0.00254941	5	0.562624	2.69e-06
ENSG00000104415	WISP1	Homo sapiens WNT1 inducible signaling pathway protein 1 (WISP1), transcript variant 1, mRNA.	chr8	134201782	134203781	+	8840	39	0.301896	0.547144	0.245249	0.00399481	0.0278781	9	1.65614	1.38e-34
ENSG00000158125	XDH	Homo sapiens xanthine dehydrogenase (XDH), mRNA.	chr2	31637082	31639081	-	7498	12	0.488164	0.661786	0.173622	0.000456847	0.00618923	4	0.926124	4.19e-16
ENSG00000176293	ZNF135	Homo sapiens zinc finger protein 135 (ZNF135), mRNA.	chr19	58569107	58571106	+	7694	95	0.224435	0.451236	0.226801	5.04e-09	1.79e-06	10	0.528603	1.25e-13

## Sheet: Genes hypometh & down-regulated
Genes exhibiting a decrease in both promoter methylation and transcript level
In total: 23 genes
Ensembl Id	Symbol	Description	Chromosome	Start	End	Strand	entrezID	CpG	mean.mean.N	mean.mean.PDAC	Methyl_DeltaBeta	comb.p.val	comb.p.adj.fdr	Probes	Exp_logFC	adj.P.Val
ENSG00000240583	AQP1	Homo sapiens aquaporin 1 (Colton blood group) (AQP1), mRNA.	chr7	30891510	30893509	+	358	30	0.868595	0.558318	-0.310277	0.000101306	0.00219517	1	-0.501891	1.42e-05
ENSG00000135390	ATP5G2	Homo sapiens ATP synthase, H+ transporting, mitochondrial F0 complex, subunit c (subunit 9), isoform 2 (ATP5G2), nuclear gene encoding mitochondrial protein, transcript variant 2, mRNA.	chr12	54070693	54072692	-	517	63	0.461717	0.32579	-0.135927	0.000717698	0.00840495	8	-0.617665	5.09e-19
ENSG00000198488	B3GNT6	Homo sapiens UDP-GlcNAc:betaGal beta-1,3-N-acetylglucosaminyltransferase 6 (B3GNT6), mRNA.	chr11	76743885	76745884	+	192134	12	0.832179	0.654654	-0.177526	0.00256613	0.02036	3	-1.00093	3.49e-37
ENSG00000136457	CHAD	Homo sapiens chondroadherin (CHAD), mRNA.	chr17	48545828	48547827	-	1101	119	0.533694	0.39935	-0.134345	0.00639621	0.0386182	11	-0.936712	4.83e-35
ENSG00000099622	CIRBP	Homo sapiens cold inducible RNA binding protein (CIRBP), mRNA.	chr19	1257884	1259883	+	1153	52	0.478883	0.168856	-0.310027	3.16e-08	7.29e-06	1	-1.25926	1.01e-29
ENSG00000008283	CYB561	Homo sapiens cytochrome b-561 (CYB561), transcript variant 2, mRNA.	chr17	61523240	61525239	-	1534	157	0.212633	0.107508	-0.105126	0.00806259	0.0452304	8	-0.850493	3.22e-23
ENSG00000008283	CYB561	Homo sapiens cytochrome b-561 (CYB561), transcript variant 3, mRNA.	chr17	61523240	61525239	-	1534	157	0.212633	0.107508	-0.105126	0.00806259	0.0452304	8	-0.82337	4.32e-20
ENSG00000186765	FSCN2	Homo sapiens fascin homolog 2, actin-bundling protein, retinal (Strongylocentrotus purpuratus) (FSCN2), mRNA.	chr17	79493922	79495921	+	25794	98	0.525093	0.412731	-0.112363	2.39e-05	0.000840877	9	-2.01909	6.17e-40
ENSG00000136574	GATA4	Homo sapiens GATA binding protein 4 (GATA4), mRNA.	chr8	11532968	11534967	+	2626	41	0.689819	0.393629	-0.29619	0.0047363	0.0313622	1	-1.08856	2.01e-44
ENSG00000105707	HPN	Homo sapiens hepsin (transmembrane protease, serine 1) (HPN), transcript variant 2, mRNA.	chr19	35529910	35531909	+	3249	78	0.609318	0.411807	-0.19751	0.000768959	0.00879108	9	-2.86887	1.27e-36
ENSG00000105707	HPN	Homo sapiens hepsin (transmembrane protease, serine 1) (HPN), transcript variant 2, mRNA.	chr19	35529910	35531909	+	3249	78	0.609318	0.411807	-0.19751	0.000768959	0.00879108	9	-2.55102	2.4e-40
ENSG00000185432	METTL7A	Homo sapiens methyltransferase like 7A (METTL7A), mRNA.	chr12	51315755	51317754	+	25840	10	0.83359	0.627714	-0.205876	0.000177533	0.00324286	1	-1.02138	5.14e-11
ENSG00000169856	ONECUT1	Homo sapiens one cut homeobox 1 (ONECUT1), mRNA.	chr15	53082774	53084773	-	3175	83	0.468165	0.286272	-0.181893	0.000630423	0.0076809	8	-0.584303	2.44e-21
ENSG00000108405	P2RX1	Homo sapiens purinergic receptor P2X, ligand-gated ion channel, 1 (P2RX1), mRNA.	chr17	3819295	3821294	-	5023	56	0.616098	0.499036	-0.117062	0.00104456	0.0108426	10	-2.20257	4.67e-41
ENSG00000072682	P4HA2	Homo sapiens procollagen-proline, 2-oxoglutarate 4-dioxygenase (proline 4-hydroxylase), alpha polypeptide II (P4HA2), transcript variant 3, mRNA.	chr5	131630509	131632508	-	8974;101927705	52	0.349606	0.192032	-0.157573	0.00941645	0.0502628	2	-0.923965	2.49e-17
ENSG00000072682	P4HA2	Homo sapiens procollagen-proline, 2-oxoglutarate 4-dioxygenase (proline 4-hydroxylase), alpha polypeptide II (P4HA2), transcript variant 3, mRNA.	chr5	131630509	131632508	-	8974;101927705	52	0.349606	0.192032	-0.157573	0.00941645	0.0502628	2	-0.827268	1.5e-15
ENSG00000010438	PRSS3	Homo sapiens protease, serine, 3 (mesotrypsin) (PRSS3), mRNA.	chr9	33749015	33751014	+	5646	73	0.756999	0.52137	-0.235629	0.00253483	0.0201751	5	-2.87541	3.06e-11
ENSG00000103485	QPRT	Homo sapiens quinolinate phosphoribosyltransferase (nicotinate-nucleotide pyrophosphorylase (carboxylating)) (QPRT), mRNA.	chr16	29673100	29675099	+	23475;101929880	42	0.713717	0.565384	-0.148333	0.00134466	0.0129498	10	-1.49463	4.76e-25
ENSG00000198242	RPL23A	Homo sapiens ribosomal protein L23a (RPL23A), mRNA.	chr17	27044911	27046910	+	6147;26809	84	0.349364	0.200221	-0.149142	0.000962097	0.010264	11	-0.648178	3.46e-08
ENSG00000115310	RTN4	Homo sapiens reticulon 4 (RTN4), transcript variant 3, mRNA.	chr2	55339258	55341257	-	57142	20	0.751593	0.441248	-0.310345	7.38e-06	0.000368514	1	-1.01699	7.77e-30
ENSG00000181634	TNFSF15	Homo sapiens tumor necrosis factor (ligand) superfamily, member 15 (TNFSF15), mRNA.	chr9	117567907	117569906	-	9966	15	0.210501	0.0714596	-0.139042	0.00136059	0.0130504	1	-0.621153	3.45e-13
ENSG00000165512	ZNF22	Homo sapiens zinc finger protein 22 (KOX 15) (ZNF22), mRNA.	chr10	45494423	45496422	+	7570	46	0.503946	0.381793	-0.122152	0.000648049	0.00782082	12	-0.876829	2.87e-27
ENSG00000165512	ZNF22	Homo sapiens zinc finger protein 22 (KOX 15) (ZNF22), mRNA.	chr10	45494423	45496422	+	7570	46	0.503946	0.381793	-0.122152	0.000648049	0.00782082	12	-0.738396	6.75e-18
