# Supplementary material for: Promoter Hypermethylation Promotes the Binding of Transcription Factor NFATc1, Triggering Oncogenic Gene Activation in Pancreatic Cancer
Source: Cancers (Basel). 2021 Sep 11;13(18):4569. doi: 10.3390/cancers13184569 (PMC8471171; doi:10.3390/cancers13184569)
Supplement: Supplementary file 1 [file cancers-13-04569-s001.zip › Supplementary Table S3.xlsx]

## Sheet: Sheet4
HGNC symbol	Type
ADNP	DBD	DBD = DNA binding domain
AEBP2	DBD	FL = full-length protein
AHR	DBD
ALX4	DBD
ARNT	DBD
ARNT2	DBD
ASCL1	DBD
ATF1	DBD
ATF3	DBD
ATF4	DBD
ATF5	DBD
ATF6	DBD
BACH1	DBD
BACH2	DBD
BARHL1	DBD
BARHL2	DBD
BARX1	DBD
BATF	DBD
BATF2	DBD
BATF3	DBD
BBX	DBD
BCL11B	DBD
BCL6	DBD
BCL6B	DBD
BHLHB2	DBD
BNC2	DBD
C14orf43	DBD
CART1	DBD
CCDC16	DBD
CDC5L	DBD
CEBPB	DBD
CEBPE	DBD
CEBPG	DBD
CEBPZ	DBD
CIC	DBD
CIZ1	DBD
CREB1	DBD
CREBL2	DBD
CRX	DBD
CSDA	DBD
CTCF	DBD
CTCFL	DBD
DACH1	DBD
DDIT3	DBD
DEAF1	DBD
DLX1	DBD
DLX4	DBD
DLX5	DBD
DLX6	DBD
DMBX1	DBD
DMRT1	DBD
DMRTC2	DBD
DMTF1	DBD
DPF2	DBD
DR1	DBD
DRAP1	DBD
E2F3	DBD
E4F1	DBD
EBF1	DBD
EBF2	DBD
EGR1	DBD
EGR2	DBD
EGR3	DBD
EHF	DBD
ELF1	DBD
ELF2	DBD
ELF4	DBD
ELF5	DBD
ELK1	DBD
ELK3	DBD
EN1	DBD
EN2	DBD
EPAS1	DBD
ERG	DBD
ESRRG	DBD
ESX1	DBD
ETS2	DBD
ETV1	DBD
ETV4	DBD
ETV5	DBD
ETV6	DBD
ETV7	DBD
EZH2	DBD
FKHL18	DBD
FLI1	DBD
FOS	DBD
FOSL1	DBD
FOXA2	DBD
FOXA3	DBD
FOXD4	DBD
FOXG1B	DBD
FOXJ2	DBD
FOXJ3	DBD
FOXK2	DBD
FOXM1	DBD
FOXN4	DBD
FOXO3A	DBD
FOXP1	DBD
FOXP2	DBD
FOXP4	DBD
FOXR2	DBD
GABPA	DBD
GATA1	DBD
GATA2	DBD
GATA3	DBD
GATA6	DBD
GFI1	DBD
GFI1B	DBD
GLI1	DBD
GLI2	DBD
GLIS1	DBD
GLIS3	DBD
GMEB1	DBD
GMEB2	DBD
GON4L	DBD
GRHL1	DBD
GSC	DBD
GTF2IRD1	DBD
HAND1	DBD
HBP1	DBD
HES4	DBD
HEY1	DBD
HEY2	DBD
HEYL	DBD
HHEX	DBD
HIC1	DBD
HIC2	DBD
HIF1A	DBD
HIVEP1	DBD
HIVEP2	DBD
HIVEP3	DBD
HLF	DBD
HLX1	DBD
HMBOX1	DBD
HNF4G	DBD
HOXA1	DBD
HOXA10	DBD
HOXA11	DBD
HOXA3	DBD
HOXA7	DBD
HOXA9	DBD
HOXB13	DBD
HOXB6	DBD
HOXB7	DBD
HOXB9	DBD
HOXC10	DBD
HOXC11	DBD
HOXD1	DBD
HOXD10	DBD
HOXD3	DBD
HOXD9	DBD
HSF2	DBD
HSFY1	DBD
ID1	DBD
ID2	DBD
ID3	DBD
IKZF1	DBD
IKZF2	DBD
IKZF3	DBD
IKZF4	DBD
IKZF5	DBD
IRF1	DBD
IRF2	DBD
IRF3	DBD
IRF6	DBD
IRF7	DBD
IRX5	DBD
ISL1	DBD
JAZF1	DBD
JUN	DBD
JUNB	DBD
JUND	DBD
JUND2?	DBD
KCMF1	DBD
KLF10	DBD
KLF11	DBD
KLF12	DBD
KLF15	DBD
KLF3	DBD
KLF4	DBD
KLF5	DBD
KLF6	DBD
Krueppel-associated_box	DBD
LASS3	DBD
LCOR	DBD
LEF1	DBD
LHX2	DBD
LHX4	DBD
LHX6	DBD
LRRN6D	DBD
LYL1	DBD
MAX	DBD
MAZ	DBD
MEF2A	DBD
MEF2B	DBD
MEF2C	DBD
MEF2D	DBD
MEIS1	DBD
MEIS2	DBD
MEIS3	DBD
MEOX1	DBD
MEOX2	DBD
MGA	DBD
MIER3	DBD
MIZF	DBD
MKX	DBD
MLLT7	DBD
MLX	DBD
MNT	DBD
MSC	DBD
MSX2	DBD
MXD1	DBD
MYBL2	DBD
MYC	DBD
MYCL1	DBD
MYCN	DBD
MYF6	DBD
MYOG	DBD
MYT1L	DBD
NEUROD1	DBD
NEUROD2	DBD
NEUROD4	DBD
NEUROD6	DBD
NEUROG1	DBD
NFAT5	DBD
NFATC1	DBD
NFATC2	DBD
NFATC3	DBD
NFATC4	DBD
NFE2	DBD
NFE2L2	DBD
NFIA	DBD
NFIB	DBD
NFIC	DBD
NFIX	DBD
NFKB1	DBD
NFKB2	DBD
NFX1	DBD
NFYB	DBD
NFYC	DBD
NHLH1	DBD
NKX2-3	DBD
NPAS2	DBD
NR1D1	DBD
NR1D2	DBD
NR1H2	DBD
NR1H3	DBD
NR1I2	DBD
NR2C1	DBD
NR2F2	DBD
NR2F6	DBD
NR3C1	DBD
NR3C2	DBD
NR4A1	DBD
NR4A2	DBD
NR5A1	DBD
NR5A2	DBD
NR6A1	DBD
NRF1	DBD
NRL	DBD
OLIG2	DBD
OLIG3	DBD
OSR1	DBD
OTX1	DBD
OTX2	DBD
OVOL1	DBD
OVOL2	DBD
PBX1	DBD
PBX3	DBD
PHF20	DBD
PHOX2A	DBD
PHOX2B	DBD
PITX2	DBD
PITX3	DBD
PKNOX1	DBD
PKNOX2	DBD
PLAG1	DBD
PLAGL1	DBD
PLAGL2	DBD
POU2F1	DBD
POU2F2	DBD
POU5F1P1	DBD
POU6F1	DBD
POU6F2	DBD
PPARD	DBD
PPARG	DBD
PRDM1	DBD
PRDM15	DBD
PRDM4	DBD
PROP1	DBD
PROX1	DBD
PRRX1	DBD
PRRX2	DBD
RARA	DBD
RARB	DBD
RARG	DBD
RAXL1	DBD
RBAK	DBD
RCOR3	DBD
RELB	DBD
RERE	DBD
RFX1	DBD
RFX3	DBD
RFX4	DBD
RFXDC2	DBD
RORB	DBD
RUNX3	DBD
RXRG	DBD
SALL1	DBD
SATB2	DBD
SHOX	DBD
SIX1	DBD
SIX4	DBD
SIX5	DBD
SLC12A8	DBD
SMAD2	DBD
SMAD3	DBD
SMAD5	DBD
SMAD9	DBD
SNAI1	DBD
SNAI2	DBD
SOX10	DBD
SOX13	DBD
SOX2	DBD
SOX30	DBD
SOX5	DBD
SOX6	DBD
SOX7	DBD
SOX9	DBD
SP1	DBD
SP110	DBD
SP2	DBD
SP3	DBD
SP4	DBD
SPDEF	DBD
SPIB	DBD
SPIC	DBD
SREBF1	DBD
SREBF2	DBD
SRF	DBD
STAT1	DBD
STAT2	DBD
STAT3	DBD
STAT4	DBD
STAT5A	DBD
STAT5B	DBD
STAT6	DBD
SUHW2	DBD
TBX2	DBD
TBX22	DBD
TBX3	DBD
TBX6	DBD
TCF12	DBD
TCF21	DBD
TCF4	DBD
TCF7	DBD
TCF7L1	DBD
TCF7L2	DBD
TCF8	DBD
TEAD2	DBD
TEF	DBD
TFAM	DBD
TFAP4	DBD
TFCP2	DBD
TFCP2L1	DBD
TFDP1	DBD
TFDP2	DBD
TFDP3	DBD
TFE3	DBD
TFEB	DBD
TFEC	DBD
TGIF2LY	DBD
THRA	DBD
TITF1	DBD
TOE1	DBD
TP53	DBD
TP73L	DBD
TSHZ1	DBD
TSHZ3	DBD
UBP1	DBD
USF2	DBD
VAX2	DBD
VDR	DBD
WHSC1	DBD
XBP1	DBD
YBX1	DBD
YY1	DBD
ZBTB11	DBD
ZBTB12	DBD
ZBTB16	DBD
ZBTB2	DBD
ZBTB20	DBD
ZBTB22	DBD
ZBTB25	DBD
ZBTB3	DBD
ZBTB32	DBD
ZBTB33	DBD
ZBTB37	DBD
ZBTB4	DBD
ZBTB40	DBD
ZBTB43	DBD
ZBTB46	DBD
ZBTB48	DBD
ZBTB5	DBD
ZBTB7A	DBD
ZBTB7B	DBD
ZFAT1	DBD
ZFHX1B	DBD
ZFP1	DBD
ZFP28	DBD
ZFP30	DBD
ZFP36L1	DBD
ZFP36L2	DBD
ZFP42	DBD
ZFP62	DBD
ZFP64	DBD
ZFP95	DBD
ZFX	DBD
ZHX1	DBD
ZHX2	DBD
ZIC4	DBD
ZIC5	DBD
ZMAT3	DBD
Znf_hrmn_rcpt	DBD
ZNF10	DBD
ZNF100	DBD
ZNF12	DBD
ZNF121	DBD
ZNF132	DBD
ZNF133	DBD
ZNF136	DBD
ZNF138	DBD
ZNF140	DBD
ZNF143	DBD
ZNF16	DBD
ZNF160	DBD
ZNF165	DBD
ZNF167	DBD
ZNF169	DBD
ZNF174	DBD
ZNF177	DBD
ZNF18	DBD
ZNF181	DBD
ZNF184	DBD
ZNF187	DBD
ZNF189	DBD
ZNF192	DBD
ZNF193	DBD
ZNF197	DBD
ZNF2	DBD
ZNF20	DBD
ZNF200	DBD
ZNF202	DBD
ZNF205	DBD
ZNF207	DBD
ZNF212	DBD
ZNF213	DBD
ZNF215	DBD
ZNF217	DBD
ZNF219	DBD
ZNF22	DBD
ZNF221	DBD
ZNF222	DBD
ZNF223	DBD
ZNF224	DBD
ZNF227	DBD
ZNF229	DBD
ZNF23	DBD
ZNF230	DBD
ZNF232	DBD
ZNF234	DBD
ZNF235	DBD
ZNF238	DBD
ZNF239	DBD
ZNF24	DBD
ZNF248	DBD
ZNF25	DBD
ZNF251	DBD
ZNF256	DBD
ZNF26	DBD
ZNF260	DBD
ZNF263	DBD
ZNF264	DBD
ZNF266	DBD
ZNF267	DBD
ZNF271	DBD
ZNF273	DBD
ZNF274	DBD
ZNF276	DBD
ZNF28	DBD
ZNF281	DBD
ZNF282	DBD
ZNF283	DBD
ZNF286	DBD
ZNF287	DBD
ZNF295	DBD
ZNF3	DBD
ZNF30	DBD
ZNF300	DBD
ZNF302	DBD
ZNF307	DBD
ZNF311	DBD
ZNF318	DBD
ZNF32	DBD
ZNF320	DBD
ZNF322A	DBD
ZNF324B	DBD
ZNF331	DBD
ZNF334	DBD
ZNF33A	DBD
ZNF342	DBD
ZNF343	DBD
ZNF345	DBD
ZNF347	DBD
ZNF35	DBD
ZNF350	DBD
ZNF354A	DBD
ZNF354B	DBD
ZNF358	DBD
ZNF365	DBD
ZNF37A	DBD
ZNF382	DBD
ZNF384	DBD
ZNF390	DBD
ZNF394	DBD
ZNF395	DBD
ZNF396	DBD
ZNF397	DBD
ZNF404	DBD
ZNF407	DBD
ZNF410	DBD
ZNF418	DBD
ZNF419A	DBD
ZNF426	DBD
ZNF430	DBD
ZNF433	DBD
ZNF435	DBD
ZNF436	DBD
ZNF438	DBD
ZNF440	DBD
ZNF442	DBD
ZNF443	DBD
ZNF446	DBD
ZNF447	DBD
ZNF449	DBD
ZNF451	DBD
ZNF460	DBD
ZNF461	DBD
ZNF473	DBD
ZNF474	DBD
ZNF480	DBD
ZNF484	DBD
ZNF488	DBD
ZNF490	DBD
ZNF491	DBD
ZNF496	DBD
ZNF498	DBD
ZNF501	DBD
ZNF502	DBD
ZNF503	DBD
ZNF507	DBD
ZNF508	DBD
ZNF509	DBD
ZNF510	DBD
ZNF511	DBD
ZNF512	DBD
ZNF513	DBD
ZNF519	DBD
ZNF524	DBD
ZNF528	DBD
ZNF529	DBD
ZNF536	DBD
ZNF542	DBD
ZNF545	DBD
ZNF548	DBD
ZNF549	DBD
ZNF550	DBD
ZNF552	DBD
ZNF553	DBD
ZNF554	DBD
ZNF555	DBD
ZNF556	DBD
ZNF559	DBD
ZNF560	DBD
ZNF562	DBD
ZNF564	DBD
ZNF565	DBD
ZNF566	DBD
ZNF568	DBD
ZNF569	DBD
ZNF572	DBD
ZNF576	DBD
ZNF578	DBD
ZNF585B	DBD
ZNF592	DBD
ZNF593	DBD
ZNF595	DBD
ZNF596	DBD
ZNF597	DBD
ZNF599	DBD
ZNF605	DBD
ZNF606	DBD
ZNF608	DBD
ZNF609	DBD
ZNF610	DBD
ZNF611	DBD
ZNF614	DBD
ZNF621	DBD
ZNF622	DBD
ZNF624	DBD
ZNF639	DBD
ZNF642	DBD
ZNF644	DBD
ZNF646	DBD
ZNF653	DBD
ZNF654	DBD
ZNF655	DBD
ZNF659	DBD
ZNF660	DBD
ZNF664	DBD
ZNF667	DBD
ZNF668	DBD
ZNF669	DBD
ZNF670	DBD
ZNF671	DBD
ZNF672	DBD
ZNF680	DBD
ZNF684	DBD
ZNF688	DBD
ZNF689	DBD
ZNF690	DBD
ZNF692	DBD
ZNF695	DBD
ZNF696	DBD
ZNF699	DBD
ZNF70	DBD
ZNF703	DBD
ZNF704	DBD
ZNF706	DBD
ZNF707	DBD
ZNF709	DBD
ZNF710	DBD
ZNF714	DBD
ZNF746	DBD
ZNF76	DBD
ZNF761	DBD
ZNF77	DBD
ZNF771	DBD
ZNF79	DBD
ZNF8	DBD
ZNF80	DBD
ZNF85	DBD
ZNF92	DBD
ZNF93	DBD
ZNF96	DBD
ZSCAN22	DBD
ZSCAN5	DBD
ZZZ3	DBD
ELK3	FL
FLI1	FL
HSF1	FL
KLF4	FL
MBD1	FL
MECP2	FL
TP53	FL
